# Supplementary material for: High-confidence assessment of functional impact of human mitochondrial non-synonymous genome variations by APOGEE
Source: PLoS Comput Biol. 2017 Jun 22;13(6):e1005628. doi: 10.1371/journal.pcbi.1005628 (PMC5501658; doi:10.1371/journal.pcbi.1005628)
Supplement: S2 Text — (XLSX) [file pcbi.1005628.s002.xlsx]

## Sheet: MI2017_unbiased
MitImpact_id	APOGEE_boost_mean_prob	APOGEE_boost_prediction	APOGEE_boost_consensus	TD_Jan2017_id	MitImpact_2017_Status	Tags	Ext_TD	Ext_TD_Status
MI.10092	0.29	N	N	mt898	P	MT-CYB-15572-T-C
MI.10297	0.6	P	P	mt899	N	MT-CYB-15670-T-A
MI.10298	0.59	P	P	mt900	N	MT-CYB-15670-T-G
MI.10456	0.35	N	N	mt901	N	MT-CYB-15746-A-G	VB_swissvar	N
MI.10457	0.3	N	N	mt902	N	MT-CYB-15746-A-C
MI.10458	0.22	N	N	mt903	N	MT-CYB-15746-A-T
MI.10701	0.46	N	N	mt904	N	MT-CYB-15862-T-G
MI.10702	0.46	N	N	mt905	N	MT-CYB-15862-T-A
MI.10751	0.56	P	N	mt906	N	MT-CYB-15884-G-C
MI.11062	0.36	N	N	mt908	N	MT-ND1-3453-C-G
MI.11063	0.36	N	N	mt909	N	MT-ND1-3453-C-A
MI.1112	0.47	N	N	mt910	N	MT-ATP6-9048-T-G
MI.1113	0.49	N	P	mt911	N	MT-ATP6-9048-T-A
MI.11154	0.44	N	N	mt912	N	MT-ND1-3496-G-T
MI.11184	0.33	N	N	mt913	N	MT-ND1-3511-A-T
MI.11185	0.34	N	N	mt914	N	MT-ND1-3511-A-C
MI.11232	0.39	N	N	mt915	N	MT-ND1-3533-C-T
MI.11263	0.4	N	N	mt916	N	MT-ND1-3548-T-C
MI.12001	0.44	N	N	mt917	N	MT-ND1-3907-G-A
MI.12046	0.57	P	P	mt919	P	MT-ND1-3928-G-C
MI.1257	0.42	N	N	mt924	N	MT-ATP6-9116-T-C
MI.12652	0.73	P	P	mt925	N	MT-ND1-4216-T-C	VB_swissvar	P
MI.1277	0.35	N	N	mt926	N	MT-ATP6-9127-A-T
MI.1278	0.3	N	N	mt927	N	MT-ATP6-9127-A-C
MI.12986	0.28	N	N	mt928	N	MT-ND2-4580-G-C
MI.12987	0.28	N	N	mt929	N	MT-ND2-4580-G-T
MI.13062	0.36	N	N	mt932	N	MT-ND2-4615-A-C
MI.13236	0.21	N	N	mt933	N	MT-ND2-4697-C-A
MI.13237	0.22	N	N	mt934	N	MT-ND2-4697-C-G
MI.13252	0.29	N	N	mt935	N	MT-ND2-4703-T-A
MI.13253	0.3	N	N	mt936	N	MT-ND2-4703-T-G
MI.1327	0.42	N	N	mt937	N	MT-ATP6-9150-A-C
MI.1328	0.43	N	N	mt938	N	MT-ATP6-9150-A-T
MI.13392	0.31	N	N	mt940	N	MT-ND2-4768-T-C
MI.13533	0.38	N	N	mt942	N	MT-ND2-4833-A-T
MI.13717	0.32	N	N	mt943	N	MT-ND2-4924-G-T
MI.13719	0.44	N	N	mt944	N	MT-ND2-4924-G-C
MI.13857	0.56	P	P	mt947	N	MT-ND2-4991-G-T
MI.13858	0.56	P	P	mt948	N	MT-ND2-4991-G-C
MI.14040	0.39	N	N	mt949	N	MT-ND2-5076-C-T
MI.14512	0.33	N	N	mt950	N	MT-ND2-5302-T-C	VB_swissvar	N
MI.15385	0.56	P	P	mt952	P	MT-ND3-10254-G-A
MI.15520	0.27	N	N	mt953	N	MT-ND3-10320-G-T
MI.15522	0.3	N	N	mt954	N	MT-ND3-10320-G-C
MI.15531	0.4	N	N	mt955	N	MT-ND3-10325-G-C
MI.15532	0.4	N	N	mt956	N	MT-ND3-10325-G-T
MI.15860	0.6	P	P	mt957	N	MT-ND4L-10550-A-T
MI.15861	0.59	P	P	mt958	N	MT-ND4L-10550-A-C
MI.15884	0.42	N	N	mt959	P	MT-ND4L-10563-T-C	VB_swissvar	P
MI.15986	0.37	N	N	mt960	N	MT-ND4L-10611-A-T
MI.15987	0.33	N	N	mt961	N	MT-ND4L-10611-A-C
MI.16	0.44	N	N	mt962	N	MT-ATP6-8533-G-A
MI.16081	0.33	N	N	mt965	N	MT-ND4L-10653-G-C
MI.16082	0.31	N	N	mt966	N	MT-ND4L-10653-G-T
MI.16468	0.42	N	N	mt967	N	MT-ND4-10834-C-A
MI.16469	0.42	N	N	mt968	N	MT-ND4-10834-C-G
MI.1692	0.45	N	N	mt974	N	MT-ATP8-8483-A-G
MI.17492	0.36	N	N	mt975	N	MT-ND4-11314-A-T
MI.17493	0.36	N	N	mt976	N	MT-ND4-11314-A-C
MI.17622	0.52	P	N	mt977	P	MT-ND4-11375-A-C
MI.1774	0.4	N	N	mt979	N	MT-ATP8-8521-A-T
MI.1775	0.39	N	N	mt980	N	MT-ATP8-8521-A-C
MI.1815	0.39	N	N	mt983	N	MT-ATP8-8540-T-C
MI.18318	0.55	P	P	mt986	N	MT-ND4-11708-A-C
MI.18945	0.4	N	N	mt991	N	MT-ND4-12011-T-C
MI.19415	0.42	N	N	mt992	N	MT-ND5-12426-C-G
MI.19655	0.21	N	N	mt993	N	MT-ND5-12535-C-T
MI.20049	0.36	N	N	mt995	N	MT-ND5-12714-T-G
MI.20050	0.35	N	N	mt996	N	MT-ND5-12714-T-A
MI.20419	0.45	N	N	mt999	N	MT-ND5-12882-C-A
MI.20420	0.45	N	N	mt1000	N	MT-ND5-12882-C-G
MI.20468	0.26	N	N	mt1001	N	MT-ND5-12904-A-T
MI.20469	0.42	N	N	mt1002	N	MT-ND5-12904-A-C
MI.2048	0.42	N	N	mt1003	N	MT-CO1-5985-G-T
MI.2049	0.53	P	N	mt1004	N	MT-CO1-5985-G-C
MI.20594	0.32	N	N	mt1005	N	MT-ND5-12961-A-G
MI.20968	0.21	N	N	mt1008	N	MT-ND5-13143-T-G
MI.20969	0.22	N	N	mt1009	N	MT-ND5-13143-T-A
MI.21708	0.31	N	N	mt1010	N	MT-ND5-13485-A-C
MI.21709	0.31	N	N	mt1011	N	MT-ND5-13485-A-T
MI.22131	0.38	N	N	mt1012	N	MT-ND5-13681-A-C
MI.22132	0.55	P	N	mt1013	N	MT-ND5-13681-A-T
MI.22257	0.28	N	N	mt1014	N	MT-ND5-13742-C-T
MI.22343	0.56	P	P	mt1015	N	MT-ND5-13781-T-C
MI.22418	0.28	N	N	mt1016	N	MT-ND5-13819-T-C
MI.22476	0.32	N	N	mt1017	N	MT-ND5-13849-A-C
MI.22544	0.24	N	N	mt1018	N	MT-ND5-13880-C-T
MI.22545	0.36	N	N	mt1019	N	MT-ND5-13880-C-G
MI.22661	0.28	N	N	mt1020	N	MT-ND5-13934-C-A
MI.22728	0.33	N	N	mt1021	N	MT-ND5-13967-C-A
MI.22862	0.44	N	N	mt1022	N	MT-ND5-14034-T-A
MI.23030	0.33	N	N	mt1024	N	MT-ND5-14110-T-C
MI.23328	0.33	N	N	mt1025	N	MT-ND6-14260-A-C
MI.23329	0.32	N	N	mt1026	N	MT-ND6-14260-A-T
MI.2342	0.42	N	N	mt1027	N	MT-CO1-6120-A-G
MI.23561	0.22	N	N	mt1028	N	MT-ND6-14372-C-A
MI.23604	0.38	N	N	mt1029	N	MT-ND6-14393-A-G
MI.23694	0.55	P	P	mt1030	P	MT-ND6-14439-G-A
MI.23983	0.47	N	N	mt1033	N	MT-ND6-14574-C-A
MI.24030	0.67	P	P	mt1034	P	MT-ND6-14597-A-G
MI.24167	0.51	P	N	mt1035	N	MT-ND6-14664-C-A
MI.24168	0.43	N	N	mt1036	N	MT-ND6-14664-C-G
MI.2677	0.85	P	P	mt1037	P	MT-CO1-6277-G-A	VB_predictSNP	P
MI.3077	0.47	N	N	mt1038	N	MT-CO1-6465-G-C
MI.327	0.33	N	N	mt1041	N	MT-ATP6-8679-A-T
MI.328	0.33	N	N	mt1042	N	MT-ATP6-8679-A-C
MI.3295	0.48	N	N	mt1043	N	MT-CO1-6570-G-A
MI.378	0.37	N	N	mt1045	N	MT-ATP6-8704-A-G
MI.459	0.28	N	N	mt1046	N	MT-ATP6-8743-G-C
MI.4802	0.49	N	N	mt1047	N	MT-CO1-7269-G-C
MI.4804	0.49	N	N	mt1048	N	MT-CO1-7269-G-T
MI.4816	0.66	P	P	mt1049	P	MT-CO1-7275-T-C	VB_swissvar	P
MI.519	0.3	N	N	mt1050	N	MT-ATP6-8768-C-A
MI.5274	0.56	P	P	mt1051	N	MT-CO2-7633-C-G
MI.5275	0.56	P	P	mt1052	N	MT-CO2-7633-C-A
MI.5388	0.5	N	N	mt1053	N	MT-CO2-7680-T-C
MI.5747	0.84	P	P	mt1054	N	MT-CO2-7849-C-G
MI.5748	0.84	P	P	mt1055	N	MT-CO2-7849-C-A
MI.6022	0.23	N	N	mt1058	N	MT-CO2-7976-G-A
MI.6238	0.5	P	N	mt1062	N	MT-CO2-8075-G-T
MI.6356	0.29	N	N	mt1063	N	MT-CO2-8133-C-T
MI.664	0.57	P	P	mt1066	P	MT-ATP6-8839-G-C
MI.670	0.3	N	N	mt1067	N	MT-ATP6-8842-A-T
MI.672	0.42	N	N	mt1068	N	MT-ATP6-8843-T-C
MI.6763	0.57	P	P	mt1071	N	MT-CO3-9262-C-A
MI.6770	0.33	N	N	mt1072	P	MT-CO3-9267-G-C
MI.6919	0.34	N	N	mt1073	N	MT-CO3-9338-A-T
MI.6920	0.33	N	N	mt1074	N	MT-CO3-9338-A-C
MI.697	0.43	N	N	mt1076	N	MT-ATP6-8854-G-T
MI.6977	0.56	P	P	mt1077	N	MT-CO3-9368-A-C
MI.6978	0.56	P	P	mt1078	N	MT-CO3-9368-A-T
MI.6990	0.54	P	P	mt1079	N	MT-CO3-9374-A-C
MI.6991	0.55	P	P	mt1080	N	MT-CO3-9374-A-T
MI.70	0.35	N	N	mt1081	N	MT-ATP6-8557-G-T
MI.71	0.19	N	N	mt1082	N	MT-ATP6-8557-G-C
MI.727	0.32	N	N	mt1084	N	MT-ATP6-8869-A-C
MI.728	0.32	N	N	mt1085	N	MT-ATP6-8869-A-T
MI.7325	0.38	N	N	mt1086	N	MT-CO3-9531-A-C
MI.7326	0.41	N	N	mt1087	N	MT-CO3-9531-A-T
MI.7344	0.27	N	N	mt1088	N	MT-CO3-9540-T-G
MI.7345	0.4	N	N	mt1089	N	MT-CO3-9540-T-A
MI.771	0.44	N	N	mt1090	N	MT-ATP6-8889-T-A
MI.772	0.44	N	N	mt1091	N	MT-ATP6-8889-T-G
MI.82	0.35	N	N	mt1096	N	MT-ATP6-8563-A-T
MI.8358	0.39	N	N	mt1098	N	MT-CYB-14766-C-G
MI.8836	0.48	N	N	mt1102	P	MT-CYB-14985-G-A	VB_swissvar	P
MI.9037	0.39	N	N	mt1103	N	MT-CYB-15080-A-T
MI.946	0.57	P	P	mt1106	P	MT-ATP6-8969-G-A
MI.9613	0.6	P	P	mt1108	P	MT-CYB-15349-C-A
MI.9725	0.49	N	N	mt1110	N	MT-CYB-15401-A-C
MI.9727	0.35	N	N	mt1111	N	MT-CYB-15401-A-T
MI.9805	0.37	N	N	mt1112	N	MT-CYB-15437-G-A
MI.989	0.37	N	N	mt1114	P	MT-ATP6-8989-G-C

## Sheet: Ext_TD_unbiased
MitImpact_id	APOGEE_boost_mean_prob	APOGEE_boost_prediction	Tags	Ext_TD_Status
MI.10424	0.49	N	MT-CYB-15731-G-A	N
MI.10430	0.41	N	MT-CYB-15734-G-A	N
MI.10456	0.35	N	MT-CYB-15746-A-G	N
MI.10580	0.62	P	MT-CYB-15803-G-A	N
MI.1219	0.32	N	MT-ATP6-9100-A-G	N
MI.12353	0.45	N	MT-ND1-4070-A-G	N
MI.1302	0.42	N	MT-ATP6-9137-T-C	N
MI.13185	0.43	N	MT-ND2-4674-A-G	N
MI.13512	0.4	N	MT-ND2-4824-A-G	N
MI.13691	0.39	N	MT-ND2-4911-T-C	N
MI.13704	0.38	N	MT-ND2-4918-A-G	N
MI.13760	0.31	N	MT-ND2-4945-T-C	N
MI.13923	0.3	N	MT-ND2-5022-A-G	N
MI.1394	0.44	N	MT-ATP6-9181-A-G	N
MI.14512	0.33	N	MT-ND2-5302-T-C	N
MI.14863	0.3	N	MT-ND2-5466-A-G	N
MI.15296	0.34	N	MT-ND3-10215-A-G	N
MI.1572	0.51	P	MT-ATP8-8427-T-C	N
MI.15884	0.42	N	MT-ND4L-10563-T-C	P
MI.16048	0.38	N	MT-ND4L-10639-A-G	N
MI.16077	0.37	N	MT-ND4L-10651-T-C	N
MI.1618	0.45	N	MT-ATP8-8448-T-C	N
MI.19324	0.45	N	MT-ND5-12385-C-T	N
MI.20036	0.95	P	MT-ND5-12708-C-G	P
MI.20037	0.95	P	MT-ND5-12708-C-A	P
MI.20301	0.47	N	MT-ND5-12830-A-G	N
MI.20605	0.3	N	MT-ND5-12967-A-C	N
MI.20759	0.7	P	MT-ND5-13045-A-T	P
MI.22298	0.44	N	MT-ND5-13759-G-A	N
MI.22467	0.53	P	MT-ND5-13844-A-G	N
MI.24027	0.94	P	MT-ND6-14596-A-C	P
MI.2677	0.85	P	MT-CO1-6277-G-A	P
MI.381	0.53	P	MT-ATP6-8705-T-C	N
MI.386	0.33	N	MT-ATP6-8707-C-T	N
MI.44	0.51	P	MT-ATP6-8545-G-A	N
MI.4816	0.66	P	MT-CO1-7275-T-C	P
MI.510	0.53	P	MT-ATP6-8764-G-A	N
MI.5370	0.5	P	MT-CO2-7673-A-G	N
MI.6382	0.41	N	MT-CO2-8145-C-T	N
MI.6660	0.55	P	MT-CO3-9214-A-G	N
MI.6856	0.48	N	MT-CO3-9310-T-C	N
MI.72	0.54	P	MT-ATP6-8557-G-A	N
MI.8570	0.35	N	MT-CYB-14862-C-T	N
MI.8836	0.48	N	MT-CYB-14985-G-A	P
MI.9110	0.33	N	MT-CYB-15113-A-G	N
MI.987	0.21	N	MT-ATP6-8989-G-A	N
MI.9956	0.63	P	MT-CYB-15509-A-C	P
MI.9986	0.47	N	MT-CYB-15524-A-G	N

## Sheet: Variant_pairs_triplet
MitImpact_id	Gene_symbol	AA_position	AA_ref	AA_alt	Pathogenic/Neutral	PolyPhen2_pred	SIFT_pred	FatHmm_pred	FatHmmW_pred	PROVEAN	MutationAssessor_pred	EFIN_SP_prediction	EFIN_HD_prediction	CADD_prediction	PANTHER_prediction	PhD.SNP_prediction	SNAP_prediction	CAROL_prediction	Condel_prediction	COVEC_WMV_prediction	MtoolBox_prediction	Meta.SNP	APOGEE_boost_consensus
MI.10277	MT-CYB	306	I	V	P	benign	neutral	neutral	neutral	neutral	neutral_impact	neutral	neutral	neutral	neutral	neutral	neutral	neutral	deleterious	neutral	neutral	neutral	neutral
MI.10280	MT-CYB	306	I	T	N	benign	neutral	neutral	neutral	neutral	neutral_impact	neutral	neutral	neutral	neutral	neutral	disease	neutral	deleterious	neutral	neutral	neutral	neutral
MI.10758	MT-ND1	1	M	T	N	probably_damaging	deleterious	neutral	neutral	neutral	NA	damaging	damaging	deleterious	NA	neutral	disease	deleterious	neutral	deleterious	deleterious	neutral	deleterious
MI.10759	MT-ND1	1	M	K	N	probably_damaging	deleterious	neutral	neutral	neutral	NA	damaging	damaging	deleterious	NA	neutral	disease	deleterious	neutral	deleterious	deleterious	neutral	deleterious
MI.10948	MT-ND1	31	M	V	P	benign	neutral	neutral	neutral	deleterious	medium_impact	damaging	neutral	neutral	NA	disease	disease	neutral	deleterious	neutral	neutral	disease	deleterious
MI.10950	MT-ND1	31	M	T	P	benign	neutral	neutral	neutral	deleterious	medium_impact	damaging	neutral	neutral	NA	disease	disease	neutral	deleterious	neutral	neutral	disease	deleterious
MI.10953	MT-ND1	31	M	I	P	benign	neutral	neutral	neutral	deleterious	low_impact	damaging	neutral	deleterious	NA	neutral	disease	neutral	deleterious	neutral	neutral	neutral	deleterious
MI.11637	MT-ND1	143	E	Q	P	probably_damaging	neutral	neutral	deleterious	deleterious	high_impact	neutral	neutral	deleterious	disease	disease	disease	neutral	neutral	deleterious	deleterious	disease	deleterious
MI.11638	MT-ND1	143	E	K	P	possibly_damaging	neutral	neutral	deleterious	deleterious	high_impact	neutral	neutral	deleterious	disease	disease	disease	neutral	neutral	deleterious	deleterious	disease	deleterious
MI.11662	MT-ND1	147	A	T	P	benign	neutral	neutral	neutral	neutral	low_impact	neutral	neutral	neutral	neutral	disease	neutral	neutral	deleterious	neutral	neutral	neutral	neutral
MI.11665	MT-ND1	147	A	V	N	benign	neutral	neutral	neutral	deleterious	medium_impact	neutral	neutral	neutral	neutral	disease	neutral	neutral	deleterious	neutral	neutral	neutral	deleterious
MI.11768	MT-ND1	164	T	A	P	benign	neutral	neutral	neutral	deleterious	low_impact	neutral	neutral	neutral	neutral	neutral	neutral	neutral	deleterious	neutral	neutral	neutral	neutral
MI.11769	MT-ND1	164	T	S	N	benign	neutral	neutral	neutral	neutral	neutral_impact	neutral	neutral	neutral	neutral	neutral	neutral	neutral	deleterious	neutral	neutral	neutral	neutral
MI.13111	MT-ND2	57	I	T	N	benign	neutral	neutral	neutral	neutral	neutral_impact	neutral	neutral	neutral	neutral	neutral	neutral	neutral	deleterious	neutral	neutral	neutral	neutral
MI.13113	MT-ND2	57	I	M	P	possibly_damaging	neutral	neutral	neutral	neutral	neutral_impact	neutral	neutral	deleterious	disease	disease	neutral	neutral	neutral	neutral	deleterious	neutral	deleterious
MI.1384	MT-ATP6	217	L	P	P	probably_damaging	deleterious	neutral	deleterious	deleterious	high_impact	damaging	neutral	neutral	NA	disease	disease	deleterious	neutral	deleterious	deleterious	disease	deleterious
MI.1385	MT-ATP6	217	L	R	P	probably_damaging	deleterious	neutral	deleterious	deleterious	high_impact	damaging	neutral	neutral	NA	disease	disease	deleterious	neutral	deleterious	deleterious	disease	deleterious
MI.14850	MT-ND2	331	A	T	N	benign	neutral	neutral	neutral	neutral	neutral_impact	neutral	neutral	neutral	neutral	neutral	neutral	neutral	deleterious	neutral	neutral	neutral	neutral
MI.14851	MT-ND2	331	A	S	P	benign	neutral	neutral	neutral	neutral	neutral_impact	damaging	neutral	neutral	neutral	neutral	neutral	neutral	deleterious	neutral	neutral	neutral	deleterious
MI.15940	MT-ND4L	41	F	V	N	possibly_damaging	neutral	neutral	neutral	deleterious	high_impact	neutral	neutral	deleterious	disease	disease	disease	neutral	neutral	deleterious	deleterious	disease	neutral
MI.15941	MT-ND4L	41	F	C	P	probably_damaging	neutral	neutral	deleterious	deleterious	high_impact	neutral	neutral	deleterious	disease	disease	disease	deleterious	neutral	deleterious	deleterious	disease	deleterious
MI.16320	MT-ND4	2	L	V	N	possibly_damaging	deleterious	neutral	deleterious	neutral	medium_impact	neutral	neutral	deleterious	NA	neutral	neutral	deleterious	neutral	deleterious	deleterious	neutral	deleterious
MI.16321	MT-ND4	2	L	M	N	probably_damaging	neutral	neutral	deleterious	neutral	medium_impact	neutral	neutral	deleterious	NA	neutral	neutral	deleterious	neutral	deleterious	deleterious	neutral	deleterious
MI.17264	MT-ND4	149	F	L	N	benign	neutral	neutral	neutral	deleterious	low_impact	neutral	neutral	neutral	NA	disease	neutral	neutral	deleterious	neutral	neutral	neutral	neutral
MI.17269	MT-ND4	149	F	L	N	benign	neutral	neutral	neutral	deleterious	low_impact	neutral	neutral	neutral	NA	disease	neutral	neutral	deleterious	neutral	neutral	neutral	neutral
MI.18465	MT-ND4	340	R	G	N	probably_damaging	deleterious	neutral	deleterious	deleterious	high_impact	damaging	neutral	deleterious	disease	disease	disease	deleterious	neutral	deleterious	deleterious	disease	deleterious
MI.18467	MT-ND4	340	R	S	P	probably_damaging	deleterious	neutral	neutral	deleterious	high_impact	damaging	neutral	deleterious	neutral	disease	disease	deleterious	neutral	deleterious	deleterious	disease	deleterious
MI.18470	MT-ND4	340	R	H	P	probably_damaging	deleterious	neutral	deleterious	deleterious	high_impact	damaging	damaging	deleterious	disease	disease	disease	deleterious	neutral	deleterious	deleterious	disease	deleterious
MI.18978	MT-ND4	423	I	V	P	benign	neutral	neutral	neutral	neutral	low_impact	neutral	neutral	neutral	neutral	neutral	neutral	neutral	deleterious	neutral	neutral	neutral	deleterious
MI.18981	MT-ND4	423	I	T	P	benign	neutral	neutral	neutral	neutral	neutral_impact	neutral	neutral	neutral	neutral	neutral	neutral	neutral	deleterious	neutral	neutral	neutral	neutral
MI.21279	MT-ND5	318	G	D	N	probably_damaging	neutral	neutral	deleterious	deleterious	high_impact	damaging	damaging	neutral	disease	disease	disease	deleterious	neutral	deleterious	deleterious	disease	deleterious
MI.21280	MT-ND5	318	G	V	N	probably_damaging	neutral	neutral	deleterious	deleterious	high_impact	damaging	damaging	neutral	disease	disease	disease	deleterious	neutral	deleterious	deleterious	disease	deleterious
MI.21768	MT-ND5	393	D	N	P	probably_damaging	neutral	neutral	deleterious	deleterious	high_impact	damaging	neutral	neutral	disease	disease	disease	deleterious	neutral	deleterious	deleterious	disease	deleterious
MI.21770	MT-ND5	393	D	G	P	probably_damaging	neutral	neutral	deleterious	deleterious	high_impact	damaging	neutral	neutral	disease	disease	disease	deleterious	neutral	deleterious	deleterious	disease	deleterious
MI.21900	MT-ND5	413	L	I	N	possibly_damaging	neutral	neutral	neutral	neutral	medium_impact	neutral	neutral	neutral	disease	neutral	neutral	neutral	neutral	NA	deleterious	disease	neutral
MI.21902	MT-ND5	413	L	F	N	benign	neutral	neutral	neutral	deleterious	medium_impact	neutral	neutral	neutral	disease	disease	disease	neutral	deleterious	neutral	deleterious	disease	neutral
MI.22727	MT-ND5	544	T	A	N	benign	neutral	neutral	neutral	neutral	low_impact	neutral	neutral	neutral	neutral	neutral	neutral	neutral	deleterious	neutral	neutral	neutral	neutral
MI.22729	MT-ND5	544	T	M	P	benign	neutral	neutral	neutral	neutral	neutral_impact	neutral	neutral	neutral	neutral	neutral	neutral	neutral	deleterious	neutral	neutral	neutral	neutral
MI.23447	MT-ND6	119	N	S	N	benign	neutral	neutral	deleterious	neutral	neutral_impact	neutral	neutral	deleterious	neutral	neutral	neutral	neutral	deleterious	neutral	neutral	neutral	neutral
MI.23451	MT-ND6	119	N	D	P	benign	neutral	neutral	deleterious	neutral	neutral_impact	neutral	neutral	deleterious	neutral	neutral	neutral	neutral	deleterious	neutral	neutral	neutral	deleterious
MI.23468	MT-ND6	117	N	D	P	possibly_damaging	neutral	neutral	deleterious	neutral	low_impact	neutral	neutral	deleterious	neutral	neutral	neutral	neutral	neutral	neutral	neutral	neutral	deleterious
MI.23786	MT-ND6	64	M	I	P	probably_damaging	neutral	neutral	neutral	neutral	medium_impact	damaging	damaging	deleterious	neutral	disease	disease	deleterious	neutral	deleterious	deleterious	disease	deleterious
MI.23787	MT-ND6	64	M	I	P	probably_damaging	neutral	neutral	neutral	neutral	medium_impact	damaging	damaging	deleterious	neutral	disease	disease	deleterious	neutral	deleterious	deleterious	disease	deleterious
MI.23790	MT-ND6	64	M	V	P	probably_damaging	neutral	neutral	neutral	neutral	medium_impact	damaging	neutral	deleterious	neutral	disease	disease	deleterious	neutral	deleterious	deleterious	disease	deleterious
MI.3106	MT-CO1	193	V	I	P	benign	neutral	neutral	neutral	neutral	neutral_impact	neutral	neutral	neutral	neutral	neutral	neutral	neutral	deleterious	neutral	neutral	neutral	neutral
MI.3110	MT-CO1	193	V	A	N	benign	deleterious	neutral	neutral	deleterious	medium_impact	neutral	neutral	neutral	neutral	neutral	neutral	deleterious	neutral	deleterious	neutral	neutral	deleterious
MI.3123	MT-CO1	196	L	V	N	probably_damaging	neutral	neutral	neutral	neutral	medium_impact	damaging	neutral	neutral	neutral	neutral	neutral	deleterious	neutral	deleterious	deleterious	neutral	deleterious
MI.3124	MT-CO1	196	L	I	P	probably_damaging	neutral	neutral	neutral	neutral	medium_impact	damaging	neutral	neutral	neutral	disease	neutral	deleterious	neutral	deleterious	deleterious	neutral	deleterious
MI.4399	MT-CO1	394	I	V	P	benign	neutral	neutral	neutral	neutral	low_impact	neutral	neutral	neutral	neutral	neutral	neutral	neutral	deleterious	neutral	neutral	neutral	neutral
MI.4402	MT-CO1	394	I	T	N	benign	neutral	neutral	neutral	neutral	low_impact	neutral	neutral	neutral	neutral	neutral	neutral	neutral	deleterious	neutral	neutral	neutral	neutral
MI.4567	MT-CO1	419	I	V	P	benign	neutral	neutral	neutral	neutral	neutral_impact	neutral	neutral	neutral	neutral	neutral	neutral	neutral	deleterious	neutral	neutral	neutral	neutral
MI.4569	MT-CO1	419	I	T	N	benign	neutral	neutral	neutral	neutral	medium_impact	neutral	neutral	neutral	neutral	disease	neutral	neutral	deleterious	neutral	neutral	neutral	deleterious
52 out of 864 variants (Training Dataset)	TP	TN	FP	FN	Specificity	Sensitivity	Accuracy	Precision	FDR	MCC	Misclassification Rate	Predicted deleterious	Predicted neutral	Total predictions
					TN/	TP/	(TP+TN)/	TP/	FP/
					(FP+TN)	(TP+FN)	(P+N)	(TP+FP)	(TP+FP)
PolyPhen2 (conservative)	12	16	7	17	0.695652	0.413793	0.538462	0.631579	0.368421	0.112882	46.1538	29	23	52
PolyPhen2 (prob+possibly=damaging)	15	13	10	14	0.565217	0.517241	0.538462	0.6	0.4	0.0819687	46.1538	29	23	52
SIFT	4	18	5	25	0.782609	0.137931	0.423077	0.444444	0.555556	-0.104318	57.6923	29	23	52
FatHmm	0	23	0	29	1	0	0.442308	NA	NA	NA	55.7692	29	23	52
PROVEAN	13	14	9	16	0.608696	0.448276	0.519231	0.590909	0.409091	0.0572728	48.0769	29	23	52
MutationAssessor	15	9	12	14	0.428571	0.517241	0.48	0.555556	0.444444	-0.0536611	52	29	21	50
EFIN 1 (HDiv)	3	19	4	26	0.826087	0.103448	0.423077	0.428571	0.571429	-0.102537	57.6923	29	23	52
EFIN 2 (Swiss Prot)	14	17	6	15	0.73913	0.482759	0.596154	0.7	0.3	0.226521	40.3846	29	23	52
CADD	12	16	7	17	0.695652	0.413793	0.538462	0.631579	0.368421	0.112882	46.1538	29	23	52
Carol (*)	11	14	9	18	0.608696	0.37931	0.480769	0.55	0.45	-0.0122444	51.9231	29	23	52
Condel (*)	14	11	12	15	0.478261	0.482759	0.480769	0.538462	0.461538	-0.0387202	51.9231	29	23	52
COVEC_WMV	13	12	10	16	0.545455	0.448276	0.490196	0.565217	0.434783	-0.00624032	50.9804	29	22	51
MtoolBox	14	12	11	15	0.521739	0.482759	0.5	0.56	0.44	0.00447102	50	29	23	52
Panther	7	11	6	17	0.647059	0.291667	0.439024	0.538462	0.461538	-0.0648723	56.0976	24	17	41
PhD-SNP	17	14	9	12	0.608696	0.586207	0.596154	0.653846	0.346154	0.193601	40.3846	29	23	52
SNAP	15	15	8	14	0.652174	0.517241	0.576923	0.652174	0.347826	0.169415	42.3077	29	23	52
MetaSNP	14	17	6	15	0.73913	0.482759	0.596154	0.7	0.3	0.226521	40.3846	29	23	52
FatHmm_Weighted	10	18	5	19	0.782609	0.344828	0.538462	0.666667	0.333333	0.139704	46.1538	29	23	52
APOGEE (with boosting)	21	12	11	8	0.521739	0.724138	0.634615	0.65625	0.34375	0.25101	36.5385	29	23	52
