# Supplementary material for: High-confidence assessment of functional impact of human mitochondrial non-synonymous genome variations by APOGEE
Source: PLoS Comput Biol. 2017 Jun 22;13(6):e1005628. doi: 10.1371/journal.pcbi.1005628 (PMC5501658; doi:10.1371/journal.pcbi.1005628)
Supplement: S1 Table — (XLSX) [file pcbi.1005628.s003.xlsx]

## Sheet: Foglio1
Genomic position	ref nt	alt nt	gene	aa position	ref aa	alt aa	dbSNP 144 ID	TD ID	status	MITOMAP disease	class
8528	T	C	MT-ATP6	1	M	T	-	mt1	Reported	Infantile cardiomyopathy	P
8534	A	G	MT-ATP6	3	E	G	rs386829039	mt507	-	-	N
8558	C	T	MT-ATP6	11	A	V	rs386829040	mt2	Reported	Possibly LVNC cardiomyopathy-associated	P
8564	C	T	MT-ATP6	13	T	M	rs386829041	mt508	-	-	N
8566	A	G	MT-ATP6	14	I	V	rs3020563	mt209	-	-	N
8572	G	A	MT-ATP6	16	G	S	rs28502681	mt210	-	-	N
8584	G	A	MT-ATP6	20	A	T	rs3135028	mt211	-	-	N
8616	G	T	MT-ATP6	30	L	F	rs41427749	mt212	-	-	N
8618	T	C	MT-ATP6	31	I	T	rs28358885	mt213	-	-	N
8639	T	C	MT-ATP6	38	I	T	rs200047468	mt214	-	-	N
8647	C	G	MT-ATP6	41	R	G	rs1064597	mt215	-	-	N
8648	G	A	MT-ATP6	41	R	Q	rs28479867	mt216	-	-	N
8653	A	G	MT-ATP6	43	I	V	rs373717291	mt509	-	-	N
8654	T	C	MT-ATP6	43	I	T	rs200811540	mt217	-	-	N
8668	T	C	MT-ATP6	48	W	R	-	mt3	Reported	LHON	P
8684	C	T	MT-ATP6	53	T	I	rs201336180	mt218	-	-	N
8701	A	G	MT-ATP6	59	T	A	rs2000975	mt219	-	-	N
8741	T	G	MT-ATP6	72	L	R	-	mt4	Reported; protective/adaptive	MILS protective factor	N
8744	T	C	MT-ATP6	73	V	A	rs386829047	mt510	-	-	N
8773	A	G	MT-ATP6	83	N	D	rs386829049	mt511	-	-	N
8794	C	T	MT-ATP6	90	H	Y	rs2298007	mt5	Reported	Exercise Endurance / Coronary Atherosclerosis risk	P
8795	A	G	MT-ATP6	90	H	R	-	mt6	Reported; protective/adaptive	MILS protective factor	N
8836	A	G	MT-ATP6	104	M	V	rs386829051	mt7	Reported	LHON	P
8839	G	A	MT-ATP6	105	A	T	rs369202065	mt512	-	-	N
8843	T	A	MT-ATP6	106	I	N	rs386829052	mt513	-	-	N
8851	T	C	MT-ATP6	109	W	R	-	mt8	Reported	BSN	P
8854	G	A	MT-ATP6	110	A	T	rs386829054	mt514	-	-	N
8855	C	T	MT-ATP6	110	A	V	rs386829055	mt515	-	-	N
8857	G	A	MT-ATP6	111	G	S	rs201017581	mt220	-	-	N
8860	A	G	MT-ATP6	112	T	A	rs2001031	mt221	-	-	N
8866	A	G	MT-ATP6	114	I	V	rs386829056	mt516	-	-	N
8870	T	C	MT-ATP6	115	M	T	rs41432347	mt517	-	-	N
8872	G	A	MT-ATP6	116	G	S	rs28410452	mt518	-	-	N
8875	T	C	MT-ATP6	117	F	L	rs201123510	mt223	-	-	N
8887	A	G	MT-ATP6	121	I	V	rs386829057	mt519	-	-	N
8890	A	G	MT-ATP6	122	K	E	rs386829058	mt520	-	-	N
8896	G	A	MT-ATP6	124	A	T	rs202120082	mt224	-	-	N
8914	C	T	MT-ATP6	130	P	S	rs386419965	mt521	-	-	N
8920	G	A	MT-ATP6	132	G	S	rs28406348	mt893	-	-	N
8921	G	A	MT-ATP6	132	G	D	rs2298008	mt225	-	-	N
8923	A	G	MT-ATP6	133	T	A	rs200329150	mt226	-	-	N
8927	C	T	MT-ATP6	134	P	L	rs28660616	mt227	-	-	N
8932	C	T	MT-ATP6	136	P	S	-	mt9	Reported	Prostate Cancer	P
8935	C	T	MT-ATP6	137	L	F	rs28377547	mt522	-	-	N
8950	G	A	MT-ATP6	142	V	I	-	mt10	Reported	LDYT	P
8965	A	G	MT-ATP6	147	I	V	rs386419993	mt894	-	-	N
8975	T	C	MT-ATP6	150	L	P	rs1981459	mt228	-	-	N
8993	T	G	MT-ATP6	156	L	R	-	mt11	Confirmed	NARP / Leigh Disease / MILS / other	P
8993	T	C	MT-ATP6	156	L	P	-	mt12	Reported	NARP / Leigh Disease / MILS / other	P
8998	G	A	MT-ATP6	158	V	M	rs376792657	mt523	-	-	N
9016	A	G	MT-ATP6	164	I	V	-	mt13	Reported	LHON	P
9025	G	A	MT-ATP6	167	G	S	rs28681063	mt229	-	-	N
9035	T	C	MT-ATP6	170	L	P	-	mt14	Reported	Ataxia syndromes	P
9053	G	A	MT-ATP6	176	S	N	rs199646902	mt230	-	-	N
9055	G	A	MT-ATP6	177	A	T	rs200191755	mt15	Reported; protective/adaptive	PD protective factor	N
9058	A	G	MT-ATP6	178	T	A	-	mt16	Reported	Possibly LVNC cardiomyopathy-associated	P
9062	T	C	MT-ATP6	179	L	P	rs386829061	mt524	-	-	N
9064	G	A	MT-ATP6	180	A	T	rs386829062	mt525	-	-	N
9065	C	T	MT-ATP6	180	A	V	rs386420013	mt526	-	-	N
9071	C	T	MT-ATP6	182	S	L	rs193303046	mt527	-	-	N
9073	A	G	MT-ATP6	183	T	A	rs6650106	mt528	-	-	N
9088	T	C	MT-ATP6	188	S	P	rs370460521	mt529	-	-	N
9091	A	G	MT-ATP6	189	T	A	rs386829064	mt530	-	-	N
9098	T	C	MT-ATP6	191	I	T	rs201559119	mt17	Reported	Predisposition to anti-retroviral mito disease	P
9101	T	C	MT-ATP6	192	I	T	-	mt18	Reported	LHON	P
9118	C	G	MT-ATP6	198	L	V	rs28520706	mt231	-	-	N
9128	T	C	MT-ATP6	201	I	T	rs199732761	mt232	-	-	N
9142	G	A	MT-ATP6	206	V	I	rs200660596	mt233	-	-	N
9149	T	C	MT-ATP6	208	L	S	rs193303047	mt531	-	-	N
9151	A	G	MT-ATP6	209	I	V	rs375927883	mt532	-	-	N
9157	G	A	MT-ATP6	211	A	T	rs376451568	mt533	-	-	N
9163	G	A	MT-ATP6	213	V	I	rs2298010	mt234	-	-	N
9176	T	C	MT-ATP6	217	L	P	-	mt19	Confirmed	FBSN / Leigh Disease	P
9176	T	G	MT-ATP6	217	L	R	-	mt20	Confirmed	Leigh Disease / Spastic Paraplegia	P
9185	T	C	MT-ATP6	220	L	P	-	mt21	Confirmed	Leigh Disease / Spastic Paraplegia	P
9191	T	C	MT-ATP6	222	L	P	rs386829069	mt22	Reported	Leigh Disease / Spastic Paraplegia	P
9193	C	T	MT-ATP6	223	H	Y	rs386829070	mt534	-	-	N
9196	G	A	MT-ATP6	224	D	N	rs374870159	mt535	-	-	N
8381	A	G	MT-ATP8	6	T	A	-	mt23	Reported	MIDD / LVNC cardiomyopathy-assoc,	P
8390	T	C	MT-ATP8	9	W	R	rs386829032	mt536	-	-	N
8393	C	T	MT-ATP8	10	P	S	rs386829033	mt24	Reported	Reversible brain pseudoatrophy	P
8403	T	C	MT-ATP8	13	I	T	-	mt25	Reported	Episodic weakness and progressive neuropathy	P
8405	A	G	MT-ATP8	14	T	A	rs386419952	mt537	-	-	N
8411	A	G	MT-ATP8	16	M	V	rs386829034	mt26	Reported	Severe mitochondrial disorder	P
8411	A	C	MT-ATP8	16	M	L	rs200715932	mt235	-	-	N
8414	C	T	MT-ATP8	17	L	F	rs28358884	mt27	Reported; protective/adaptive	Longevity	N
8417	C	T	MT-ATP8	18	L	F	rs199616772	mt236	-	-	N
8420	A	G	MT-ATP8	19	T	A	rs375408733	mt538	-	-	N
8450	T	G	MT-ATP8	29	L	V	rs28461343	mt237	-	-	N
8460	A	G	MT-ATP8	32	N	S	rs1116906	mt238	-	-	N
8474	C	T	MT-ATP8	37	P	S	rs386829037	mt539	-	-	N
8478	C	T	MT-ATP8	38	S	L	rs201902227	mt239	-	-	N
8522	C	T	MT-ATP8	53	P	S	rs386829038	mt540	-	-	N
8528	T	C	MT-ATP8	55	W	R	-	mt28	Reported	Infantile cardiomyopathy	P
8534	A	G	MT-ATP8	57	K	E	rs386829039	mt541	-	-	N
8558	C	T	MT-ATP8	65	P	S	rs386829040	mt29	Reported	Possibly LVNC cardiomyopathy-associated	P
5911	C	T	MT-CO1	3	A	V	-	mt30	Reported	Prostate Cancer	P
5913	G	A	MT-CO1	4	D	N	rs201617272	mt31	Reported	Prostate Cancer	P
5935	A	G	MT-CO1	11	N	S	-	mt32	Reported	Prostate Cancer	P
5973	G	A	MT-CO1	24	A	T	-	mt33	Reported	Prostate Cancer	P
5979	G	A	MT-CO1	26	A	T	rs386828981	mt542	-	-	N
5986	T	C	MT-CO1	28	V	A	rs386828982	mt543	-	-	N
6016	G	A	MT-CO1	38	R	Q	rs28588369	mt544	-	-	N
6028	G	A	MT-CO1	42	G	D	rs28580752	mt545	-	-	N
6045	C	A	MT-CO1	48	L	M	rs41331648	mt546	-	-	N
6048	G	A	MT-CO1	49	G	S	rs376560129	mt547	-	-	N
6078	A	G	MT-CO1	59	T	A	rs386419991	mt548	-	-	N
6081	G	A	MT-CO1	60	A	T	-	mt34	Reported	Prostate Cancer	P
6150	G	A	MT-CO1	83	V	I	-	mt35	Reported	Prostate Cancer	P
6151	T	C	MT-CO1	83	V	A	rs1041870	mt240	-	-	N
6180	G	A	MT-CO1	93	A	T	rs374303341	mt895	-	-	N
6217	T	C	MT-CO1	105	L	S	rs367837524	mt549	-	-	N
6249	G	A	MT-CO1	116	A	T	rs386419949	mt550	-	-	N
6253	T	C	MT-CO1	117	M	T	rs200165736	mt36	Reported	Prostate Cancer	P
6261	G	A	MT-CO1	120	A	T	rs201262114	mt37	Reported	Prostate Cancer	P
6267	G	A	MT-CO1	122	A	T	rs202216551	mt38	Reported	Prostate Cancer	P
6285	G	A	MT-CO1	128	V	I	-	mt39	Reported	Prostate Cancer	P
6286	T	C	MT-CO1	128	V	A	rs386420009	mt551	-	-	N
6328	C	T	MT-CO1	142	S	F	-	mt40	Reported	EXIT Exercise Intolerance	P
6340	C	T	MT-CO1	146	T	I	-	mt41	Reported	Prostate Cancer	P
6366	G	A	MT-CO1	155	V	I	rs370673798	mt552	-	-	N
6375	A	G	MT-CO1	158	I	V	rs386419950	mt553	-	-	N
6393	T	C	MT-CO1	164	F	L	rs376513041	mt554	-	-	N
6447	C	T	MT-CO1	182	P	S	rs386420010	mt555	-	-	N
6461	A	C	MT-CO1	186	W	C	rs3902406	mt556	-	-	N
6466	T	C	MT-CO1	188	V	A	rs28414181	mt241	-	-	N
6480	G	A	MT-CO1	193	V	I	-	mt42	Reported	Prostate Cancer	P
6481	T	C	MT-CO1	193	V	A	rs28721398	mt242	-	-	N
6489	C	G	MT-CO1	196	L	V	rs28461189	mt243	-	-	N
6489	C	A	MT-CO1	196	L	I	rs28461189	mt43	Reported	Therapy-Resistant Epilepsy	P
6505	T	C	MT-CO1	201	V	A	rs28371932	mt244	-	-	N
6527	A	C	MT-CO1	208	M	I	rs1015433	mt557	-	-	N
6571	C	A	MT-CO1	223	A	D	rs386828988	mt558	-	-	N
6591	C	A	MT-CO1	230	L	M	rs28483589	mt245	-	-	N
6597	C	A	MT-CO1	232	Q	K	-	mt44	Reported	MELAS-like syndrome	P
6607	T	C	MT-CO1	235	F	S	rs2853818	mt246	-	-	N
6614	T	G	MT-CO1	237	F	L	rs28410416	mt247	-	-	N
6621	C	T	MT-CO1	240	H	Y	rs386828989	mt559	-	-	N
6636	A	G	MT-CO1	245	I	V	rs386828990	mt560	-	-	N
6663	A	G	MT-CO1	254	I	V	rs200784106	mt45	Reported	Prostate Cancer	P
6718	G	A	MT-CO1	272	G	D	rs193303041	mt561	-	-	N
6721	T	C	MT-CO1	273	M	T	-	mt46	Reported	Acquired Idiopathic Sideroblastic Anemia	P
6723	G	A	MT-CO1	274	V	I	rs370386332	mt562	-	-	N
6724	T	A	MT-CO1	274	V	D	rs28393263	mt563	-	-	N
6742	T	C	MT-CO1	280	I	T	-	mt47	Reported	Acquired Idiopathic Sideroblastic Anemia	P
6756	T	C	MT-CO1	285	F	L	rs386420011	mt564	-	-	N
6777	A	G	MT-CO1	292	M	V	rs41473545	mt565	-	-	N
6792	A	G	MT-CO1	297	M	V	rs375385380	mt566	-	-	N
6816	T	C	MT-CO1	305	F	L	rs368552121	mt567	-	-	N
6864	T	C	MT-CO1	321	F	L	rs386828996	mt568	-	-	N
6928	T	C	MT-CO1	342	L	P	rs386828997	mt569	-	-	N
6942	C	T	MT-CO1	347	L	F	rs386828998	mt570	-	-	N
6955	G	A	MT-CO1	351	G	D	-	mt48	Reported	Mild EXIT and MR	P
6961	T	C	MT-CO1	353	L	P	rs386828999	mt571	-	-	N
6978	G	A	MT-CO1	359	A	T	rs28451817	mt248	-	-	N
6982	A	G	MT-CO1	360	N	S	rs201872766	mt249	-	-	N
7023	G	A	MT-CO1	374	V	M	-	mt49	Reported	MELAS-like syndrome	P
7041	G	A	MT-CO1	380	V	I	-	mt50	Reported	Prostate Cancer	P
7080	T	C	MT-CO1	393	F	L	-	mt51	Reported	Prostate Cancer	P
7083	A	G	MT-CO1	394	I	V	-	mt52	Reported	Prostate Cancer	P
7084	T	C	MT-CO1	394	I	T	rs28445709	mt250	-	-	N
7104	T	C	MT-CO1	401	S	P	rs386829001	mt572	-	-	N
7143	T	C	MT-CO1	414	F	L	rs374549428	mt573	-	-	N
7146	A	G	MT-CO1	415	T	A	rs372136420	mt574	-	-	N
7158	A	G	MT-CO1	419	I	V	-	mt53	Reported	Prostate Cancer	P
7159	T	C	MT-CO1	419	I	T	rs3929989	mt251	-	-	N
7227	G	A	MT-CO1	442	D	N	rs369835151	mt575	-	-	N
7245	A	G	MT-CO1	448	T	A	rs386829003	mt576	-	-	N
7270	T	C	MT-CO1	456	V	A	rs386829004	mt577	-	-	N
7272	G	A	MT-CO1	457	G	S	rs28415137	mt252	-	-	N
7296	G	C	MT-CO1	465	V	L	rs28625344	mt253	-	-	N
7305	A	C	MT-CO1	468	M	L	-	mt54	Reported	Prostate Cancer	P
7338	A	G	MT-CO1	479	K	E	rs386829005	mt578	-	-	N
7389	T	C	MT-CO1	496	Y	H	rs9783095	mt579	-	-	N
7404	C	T	MT-CO1	501	P	S	rs386829006	mt580	-	-	N
7407	T	C	MT-CO1	502	Y	H	rs201121626	mt255	-	-	N
7434	A	G	MT-CO1	511	M	V	rs386829008	mt581	-	-	N
7587	T	A	MT-CO2	1	M	K	-	mt256	-	-	N
7587	T	C	MT-CO2	1	M	T	-	mt55	Reported	Mitochondrial Encephalomyopathy	P
7598	G	A	MT-CO2	5	A	T	-	mt56	Reported	Possible LHON helper variant	P
7599	C	T	MT-CO2	5	A	V	rs386420012	mt582	-	-	N
7623	C	T	MT-CO2	13	T	I	-	mt57	Reported	LHON	P
7634	A	G	MT-CO2	17	M	V	rs386829011	mt583	-	-	N
7637	G	A	MT-CO2	18	E	K	-	mt58	Reported	PD risk factor	P
7671	T	A	MT-CO2	29	M	K	-	mt59	Reported	MM	P
7685	A	G	MT-CO2	34	I	V	rs386420035	mt584	-	-	N
7692	T	C	MT-CO2	36	F	S	rs370059789	mt585	-	-	N
7697	G	A	MT-CO2	38	V	I	-	mt60	Reported	Possible HCM susceptibility	P
7698	T	C	MT-CO2	38	V	A	rs386420036	mt586	-	-	N
7712	T	C	MT-CO2	43	F	L	rs372012410	mt587	-	-	N
7766	A	G	MT-CO2	61	M	V	rs374583423	mt588	-	-	N
7772	A	G	MT-CO2	63	T	A	rs368038563	mt589	-	-	N
7790	C	T	MT-CO2	69	P	S	rs386829014	mt590	-	-	N
7850	G	A	MT-CO2	89	E	K	rs386829015	mt591	-	-	N
7853	G	A	MT-CO2	90	V	I	rs199751156	mt257	-	-	N
7854	T	C	MT-CO2	90	V	A	rs386420037	mt592	-	-	N
7859	G	A	MT-CO2	92	D	N	-	mt62	Reported	Progressive Encephalomyopathy	P
7860	A	G	MT-CO2	92	D	G	rs373105186	mt593	-	-	N
7862	C	T	MT-CO2	93	P	S	rs368623956	mt594	-	-	N
7866	C	T	MT-CO2	94	S	F	rs193303042	mt595	-	-	N
7871	A	G	MT-CO2	96	T	A	rs386419951	mt596	-	-	N
7877	A	C	MT-CO2	98	K	Q	-	mt63	Reported	PEG glaucoma	P
7886	G	A	MT-CO2	101	G	S	rs386829019	mt597	-	-	N
7895	T	C	MT-CO2	104	W	R	rs386829020	mt598	-	-	N
7931	C	A	MT-CO2	116	L	M	rs28705169	mt258	-	-	N
7934	A	G	MT-CO2	117	I	V	rs374261450	mt599	-	-	N
7962	T	C	MT-CO2	126	L	S	rs373420717	mt600	-	-	N
7973	C	T	MT-CO2	130	P	S	rs386419953	mt601	-	-	N
7977	G	A	MT-CO2	131	G	D	rs377368526	mt602	-	-	N
7989	T	C	MT-CO2	135	L	P	-	mt64	Reported	Rhabdomyolysis	P
8009	G	A	MT-CO2	142	V	M	rs199474826	mt259	Reported; dbSNPv144	Familial colorectal cancer	P
8010	T	C	MT-CO2	142	V	A	-	mt65	Reported	Developmental delay, ataxia, seizure, hypotonia, lactic acidosis	P
8021	A	G	MT-CO2	146	I	V	rs376130276	mt66	Reported	Asthenozoospermia	P
8027	G	A	MT-CO2	148	A	T	rs1116904	mt260	-	-	N
8048	A	G	MT-CO2	155	T	A	rs386829022	mt603	-	-	N
8075	G	A	MT-CO2	164	A	T	rs386829023	mt604	-	-	N
8076	C	T	MT-CO2	164	A	V	rs386829024	mt605	-	-	N
8078	G	A	MT-CO2	165	V	I	-	mt67	Reported	DEAF	P
8078	G	C	MT-CO2	165	V	L	rs3208978	mt261	-	-	N
8081	C	A	MT-CO2	166	P	T	rs371628304	mt606	-	-	N
8108	A	G	MT-CO2	175	I	V	-	mt68	Reported	SNHL	P
8111	C	T	MT-CO2	176	P	S	rs386829025	mt607	-	-	N
8120	C	A	MT-CO2	179	L	M	rs8936	mt262	-	-	N
8150	C	T	MT-CO2	189	P	S	rs386829027	mt608	-	-	N
8156	G	A	MT-CO2	191	V	M	rs374052533	mt609	-	-	N
8205	T	C	MT-CO2	207	M	T	rs193303043	mt610	-	-	N
8255	G	C	MT-CO2	224	V	L	rs201246560	mt263	-	-	N
9213	C	T	MT-CO3	3	H	Y	rs369573839	mt611	-	-	N
9255	C	T	MT-CO3	17	P	S	rs386829072	mt612	-	-	N
9267	G	A	MT-CO3	21	A	T	rs374335946	mt613	-	-	N
9300	G	A	MT-CO3	32	A	T	rs371745772	mt614	-	-	N
9330	C	T	MT-CO3	42	L	F	rs386829074	mt615	-	-	N
9336	A	G	MT-CO3	44	M	V	rs28474779	mt264	-	-	N
9342	G	A	MT-CO3	46	G	S	rs28672157	mt265	-	-	N
9346	T	C	MT-CO3	47	L	P	rs193303050	mt616	-	-	N
9369	T	C	MT-CO3	55	Y	H	rs386829076	mt617	-	-	N
9375	T	C	MT-CO3	57	W	R	rs386829077	mt618	-	-	N
9387	G	A	MT-CO3	61	V	M	-	mt69	Reported	Asthenozoospermia	P
9453	A	G	MT-CO3	83	M	V	rs386829079	mt619	-	-	N
9462	T	C	MT-CO3	86	F	L	rs386829080	mt620	-	-	N
9471	T	C	MT-CO3	89	S	P	rs386829081	mt621	-	-	N
9477	G	A	MT-CO3	91	V	I	rs2853825	mt266	-	-	N
9478	T	C	MT-CO3	91	V	A	-	mt70	Reported	Leigh Disease	P
9480	T	C	MT-CO3	92	F	L	rs372117451	mt622	-	-	N
9510	T	C	MT-CO3	102	Y	H	rs375478739	mt623	-	-	N
9513	C	T	MT-CO3	103	H	Y	rs369378955	mt624	-	-	N
9532	C	T	MT-CO3	109	T	I	rs386829082	mt625	-	-	N
9543	G	T	MT-CO3	113	G	W	rs28635722	mt267	-	-	N
9544	G	A	MT-CO3	113	G	E	-	mt71	Reported	Sporadic bilateral optic neuropathy	P
9549	C	T	MT-CO3	115	H	Y	rs386829084	mt626	-	-	N
9555	C	T	MT-CO3	117	P	S	rs28754412	mt268	-	-	N
9559	C	G	MT-CO3	118	P	R	rs2856984	mt269	-	-	N
9561	A	G	MT-CO3	119	T	A	rs372967382	mt627	-	-	N
9588	G	A	MT-CO3	128	E	K	rs368160694	mt628	-	-	N
9609	T	C	MT-CO3	135	S	P	rs386829087	mt629	-	-	N
9651	C	T	MT-CO3	149	H	Y	rs377735161	mt630	-	-	N
9660	A	C	MT-CO3	152	M	L	-	mt72	Reported	LHON	P
9667	A	G	MT-CO3	154	N	S	rs41482146	mt270	-	-	N
9673	G	C	MT-CO3	156	R	P	rs28463067	mt271	-	-	N
9682	T	C	MT-CO3	159	M	T	rs199750417	mt272	-	-	N
9697	T	C	MT-CO3	164	L	P	rs193303053	mt631	-	-	N
9738	G	T	MT-CO3	178	A	S	-	mt73	Reported	LHON	P
9754	A	G	MT-CO3	183	E	G	rs193303054	mt632	-	-	N
9782	C	G	MT-CO3	192	I	M	rs28433045	mt273	-	-	N
9786	G	A	MT-CO3	194	G	S	rs386419994	mt633	-	-	N
9789	T	C	MT-CO3	195	S	P	-	mt74	Reported	Myopathy	P
9804	G	A	MT-CO3	200	A	T	-	mt75	Reported	LHON	P
9817	A	G	MT-CO3	204	H	R	rs193303055	mt634	-	-	N
9833	T	A	MT-CO3	209	I	M	rs3902407	mt635	-	-	N
9846	T	C	MT-CO3	214	F	L	rs368439966	mt636	-	-	N
9855	A	G	MT-CO3	217	I	V	rs201552272	mt274	-	-	N
9861	T	C	MT-CO3	219	F	L	-	mt76	Reported	AD	P
9898	A	G	MT-CO3	231	H	R	rs193303056	mt637	-	-	N
9903	T	C	MT-CO3	233	F	L	rs199999390	mt275	-	-	N
9909	T	C	MT-CO3	235	F	L	rs28690056	mt276	-	-	N
9911	C	G	MT-CO3	235	F	L	rs28615236	mt277	-	-	N
9912	G	A	MT-CO3	236	E	K	rs28580363	mt278	-	-	N
9942	G	A	MT-CO3	246	D	N	rs28715301	mt279	-	-	N
9948	G	A	MT-CO3	248	V	I	rs370688668	mt638	-	-	N
9949	T	C	MT-CO3	248	V	A	rs193303057	mt639	-	-	N
9949	T	A	MT-CO3	248	V	D	rs28453242	mt280	-	-	N
9949	T	G	MT-CO3	248	V	G	rs28453242	mt281	-	-	N
9957	T	C	MT-CO3	251	F	L	-	mt77	Reported	PEM / MELAS / NAION	P
9966	G	A	MT-CO3	254	V	I	rs200809063	mt282	-	-	N
9972	A	G	MT-CO3	256	I	V	rs386829090	mt640	-	-	N
9972	A	C	MT-CO3	256	I	L	-	mt78	Reported	EXIT & APS2 - possible link	P
14765	A	G	MT-CYB	7	T	A	rs193302980	mt641	-	-	N
14766	C	T	MT-CYB	7	T	I	rs527236041	mt283	Reported; dbSNPv144	Familial breast cancer	P
14768	A	G	MT-CYB	8	N	D	rs193302981	mt642	-	-	N
14769	A	G	MT-CYB	8	N	S	rs28357679	mt284	-	-	N
14793	A	G	MT-CYB	16	H	R	rs2853504	mt285	-	-	N
14798	T	C	MT-CYB	18	F	L	rs28357681	mt286	-	-	N
14831	G	A	MT-CYB	29	A	T	-	mt79	Reported	LHON	P
14841	A	G	MT-CYB	32	N	S	-	mt80	Reported	LHON helper mut,	P
14846	G	A	MT-CYB	34	G	S	-	mt81	Reported	EXIT	P
14849	T	C	MT-CYB	35	S	P	-	mt82	Confirmed	EXIT / Septo-Optic Dysplasia	P
14861	G	A	MT-CYB	39	A	T	rs2853505	mt287	-	-	N
14864	T	C	MT-CYB	40	C	R	-	mt83	Confirmed	MELAS	P
14871	T	C	MT-CYB	42	I	T	rs28660155	mt288	-	-	N
14873	C	T	MT-CYB	43	L	F	rs374286086	mt643	-	-	N
14894	T	C	MT-CYB	50	F	L	rs386419982	mt644	-	-	N
14904	T	C	MT-CYB	53	M	T	rs193302983	mt645	-	-	N
14910	A	G	MT-CYB	55	Y	C	rs193302984	mt646	-	-	N
14915	C	T	MT-CYB	57	P	S	rs386829229	mt647	-	-	N
14916	C	A	MT-CYB	57	P	Q	rs56787243	mt289	-	-	N
14927	A	G	MT-CYB	61	T	A	rs201551481	mt290	-	-	N
14978	A	G	MT-CYB	78	I	V	rs199997767	mt291	-	-	N
14979	T	C	MT-CYB	78	I	T	rs200786872	mt292	-	-	N
14990	C	T	MT-CYB	82	L	F	rs373470520	mt648	-	-	N
15002	G	A	MT-CYB	86	G	S	rs370448948	mt649	-	-	N
15024	G	A	MT-CYB	93	C	Y	-	mt84	Reported	Possible DEAF modifier	P
15038	A	G	MT-CYB	98	I	V	rs202045169	mt293	-	-	N
15042	G	A	MT-CYB	99	G	E	rs193302985	mt650	-	-	N
15068	C	T	MT-CYB	108	L	F	rs386829233	mt651	-	-	N
15071	T	C	MT-CYB	109	Y	H	rs199999794	mt294	-	-	N
15074	T	C	MT-CYB	110	S	P	rs201169089	mt295	-	-	N
15077	G	A	MT-CYB	111	E	K	rs201943501	mt85	Reported	DEAF	P
15081	C	T	MT-CYB	112	T	I	rs386829235	mt652	-	-	N
15092	G	A	MT-CYB	116	G	S	-	mt86	Reported	MELAS	P
15095	A	G	MT-CYB	117	I	V	rs386829236	mt653	-	-	N
15110	G	A	MT-CYB	122	A	T	rs28357685	mt296	-	-	N
15119	G	A	MT-CYB	125	A	T	rs201194402	mt297	-	-	N
15135	G	A	MT-CYB	130	G	D	rs193302987	mt654	-	-	N
15197	T	C	MT-CYB	151	S	P	-	mt87	Reported	EXIT	P
15203	A	G	MT-CYB	153	I	V	rs193302988	mt655	-	-	N
15204	T	C	MT-CYB	153	I	T	rs28357687	mt298	-	-	N
15209	T	C	MT-CYB	155	Y	H	-	mt88	Reported	Prader-Willi syndrome	P
15212	A	G	MT-CYB	156	I	V	rs386829237	mt656	-	-	N
15216	G	A	MT-CYB	157	G	E	rs193302989	mt657	-	-	N
15218	A	G	MT-CYB	158	T	A	rs2853506	mt299	-	-	N
15236	A	G	MT-CYB	164	I	V	rs201250154	mt300	-	-	N
15237	T	C	MT-CYB	164	I	T	rs386829239	mt658	-	-	N
15243	G	A	MT-CYB	166	G	E	rs193302990	mt89	Reported	HCM	P
15257	G	A	MT-CYB	171	D	N	rs41518645	mt301	-	-	N
15263	C	T	MT-CYB	173	P	S	rs200455825	mt302	-	-	N
15300	T	C	MT-CYB	185	L	S	rs193302991	mt659	-	-	N
15311	A	G	MT-CYB	189	I	V	rs35070048	mt303	-	-	N
15314	G	A	MT-CYB	190	A	T	rs527236176	mt304	Reported; dbSNPv144	Neoplasm of ovary	P
15317	G	A	MT-CYB	191	A	T	rs2853507	mt305	-	-	N
15323	G	A	MT-CYB	193	A	T	rs527236177	mt306	Reported; dbSNPv144	Familial breast cancer	P
15326	A	G	MT-CYB	194	T	A	rs2853508	mt307	Reported; dbSNPv144	Familial breast cancer	P
15381	C	T	MT-CYB	212	T	I	rs199721378	mt308	-	-	N
15395	A	G	MT-CYB	217	K	E	-	mt90	Reported	Possible LHON factor	P
15402	C	T	MT-CYB	219	T	I	rs200521299	mt309	-	-	N
15431	G	A	MT-CYB	229	A	T	rs527236208	mt310	Reported; dbSNPv144	Neoplasm of ovary	P
15446	C	T	MT-CYB	234	L	F	rs386829247	mt660	-	-	N
15451	C	A	MT-CYB	235	F	L	rs193302994	mt661	-	-	N
15452	C	A	MT-CYB	236	L	I	rs527236209	mt311	Reported; dbSNPv144	Neoplasm of ovary	P
15453	T	C	MT-CYB	236	L	P	-	mt91	Reported	Isolated complex III deficiency	P
15458	T	C	MT-CYB	238	S	P	rs527236185	mt312	Reported; dbSNPv144	Familial breast cancer	P
15479	T	C	MT-CYB	245	F	L	rs202008188	mt313	-	-	N
15497	G	A	MT-CYB	251	G	S	-	mt92	Reported	EXIT / Obesity	P
15498	G	A	MT-CYB	251	G	D	-	mt93	Reported	HiCM / WPW, DEAF	P
15515	A	G	MT-CYB	257	T	A	rs386419962	mt662	-	-	N
15519	T	C	MT-CYB	258	L	P	rs200913192	mt314	-	-	N
15534	A	G	MT-CYB	263	N	S	rs193302995	mt663	-	-	N
15542	C	T	MT-CYB	266	P	S	rs386829250	mt664	-	-	N
15579	A	G	MT-CYB	278	Y	C	-	mt94	Confirmed	Multisystem Disorder, EXIT	P
15593	T	C	MT-CYB	283	S	P	rs386829251	mt665	-	-	N
15615	G	A	MT-CYB	290	G	D	-	mt95	Reported	EXIT / Antimycin resistance	P
15617	G	A	MT-CYB	291	V	I	rs386829253	mt666	-	-	N
15627	T	C	MT-CYB	294	L	P	rs386829254	mt667	-	-	N
15635	T	C	MT-CYB	297	S	P	-	mt96	Reported	Polyvisceral failure	P
15662	A	G	MT-CYB	306	I	V	rs3094280	mt97	Reported	Polyvisceral failure	P
15663	T	C	MT-CYB	306	I	T	rs369851331	mt668	-	-	N
15669	A	G	MT-CYB	308	H	R	rs193302997	mt669	-	-	N
15672	T	C	MT-CYB	309	M	T	rs199967113	mt315	-	-	N
15674	T	C	MT-CYB	310	S	P	-	mt98	Reported	LHON	P
15692	A	G	MT-CYB	316	M	V	rs376851243	mt670	-	-	N
15693	T	C	MT-CYB	316	M	T	rs200975632	mt99	Reported	Possibly LVNC cardiomyopathy-associated	P
15699	G	C	MT-CYB	318	R	P	-	mt100	Reported	Muscle Weakness SNHL and Migraine	P
15716	C	T	MT-CYB	324	L	F	rs386829258	mt671	-	-	N
15735	C	T	MT-CYB	330	A	V	rs386829259	mt672	-	-	N
15747	T	C	MT-CYB	334	I	T	rs386829260	mt673	-	-	N
15758	A	G	MT-CYB	338	I	V	rs527236193	mt316	Reported; dbSNPv144	Familial breast cancer	P
15762	G	A	MT-CYB	339	G	E	-	mt101	Reported	MM	P
15774	T	C	MT-CYB	343	V	A	rs386829261	mt674	-	-	N
15812	G	A	MT-CYB	356	V	M	rs200336777	mt317	Reported; dbSNPv144	Lebers optic atrophy	P
15824	A	G	MT-CYB	360	T	A	rs28357376	mt318	-	-	N
15849	C	T	MT-CYB	368	T	I	rs202225494	mt319	-	-	N
15851	A	G	MT-CYB	369	I	V	rs3094281	mt320	-	-	N
15860	A	G	MT-CYB	372	I	V	rs201023973	mt321	-	-	N
15863	G	A	MT-CYB	373	E	K	rs386829263	mt675	-	-	N
15884	G	A	MT-CYB	380	A	T	rs527236195	mt322	Reported; dbSNPv144	Neoplasm of ovary	P
3307	A	G	MT-ND1	1	M	V	rs193303019	mt676	-	-	N
3308	T	C	MT-ND1	1	M	T	rs28358582	mt323	Reported; dbSNPv144	Sudden infant death syndrome, Carcinoma of colon	P
3308	T	A	MT-ND1	1	M	K	rs28358582	mt324	Reported; dbSNPv144	Sudden infant death syndrome, Carcinoma of colon	P
3310	C	T	MT-ND1	2	P	S	-	mt102	Reported	Diabetes / HCM	P
3316	G	A	MT-ND1	4	A	T	rs2853516	mt325	-	-	N
3331	C	T	MT-ND1	9	L	F	rs369195256	mt677	-	-	N
3336	T	G	MT-ND1	10	I	M	rs28416101	mt326	-	-	N
3338	T	C	MT-ND1	11	V	A	rs201969351	mt327	-	-	N
3340	C	T	MT-ND1	12	P	S	-	mt103	Reported	Encephaloneuromyopathy	P
3347	T	C	MT-ND1	14	L	P	rs193303020	mt678	-	-	N
3376	G	A	MT-ND1	24	E	K	-	mt104	Reported	LHON MELAS overlap	P
3380	G	A	MT-ND1	25	R	Q	-	mt105	Reported	MELAS	P
3385	A	G	MT-ND1	27	I	V	rs372060972	mt679	-	-	N
3394	T	C	MT-ND1	30	Y	H	rs41460449	mt328	Reported; dbSNPv144	Lebers optic atrophy	P
3395	A	G	MT-ND1	30	Y	C	-	mt106	Reported	HCM with hearing loss	P
3397	A	G	MT-ND1	31	M	V	rs199476120	mt107	Reported	ADPD / Possibly LVNC-cardiomyopathy associated	P
3398	T	C	MT-ND1	31	M	T	rs201212638	mt108	Reported	DMDF+HCM / GDM / possibly LVNC cardiomyopathy-associated	P
3399	A	T	MT-ND1	31	M	I	-	mt109	Reported	Gestational Diabetes GDM	P
3418	A	G	MT-ND1	38	N	D	-	mt110	Reported	AMegL	P
3421	G	A	MT-ND1	39	V	I	-	mt111	Reported	MIDD	P
3434	A	G	MT-ND1	43	Y	C	rs202123618	mt329	-	-	N
3449	C	T	MT-ND1	48	P	L	rs193303022	mt680	-	-	N
3454	G	A	MT-ND1	50	A	T	rs386828907	mt681	-	-	N
3460	G	A	MT-ND1	52	A	T	-	mt112	Confirmed	LHON	P
3472	T	C	MT-ND1	56	F	L	-	mt113	Reported	LHON	P
3481	G	A	MT-ND1	59	E	K	-	mt114	Reported	MELAS / progressive encephalomyopathy	P
3497	C	T	MT-ND1	64	A	V	rs200319905	mt330	-	-	N
3505	A	G	MT-ND1	67	T	A	rs28358585	mt331	-	-	N
3512	C	T	MT-ND1	69	T	I	rs386828909	mt682	-	-	N
3515	T	G	MT-ND1	70	L	R	rs193303024	mt683	-	-	N
3538	G	A	MT-ND1	78	A	T	rs386828911	mt684	-	-	N
3547	A	G	MT-ND1	81	I	V	rs28358586	mt332	-	-	N
3565	A	G	MT-ND1	87	T	A	rs2854133	mt333	-	-	N
3571	C	T	MT-ND1	89	L	F	rs200453691	mt334	-	-	N
3590	T	C	MT-ND1	95	L	P	rs386828914	mt685	-	-	N
3593	T	C	MT-ND1	96	V	A	rs193303025	mt686	-	-	N
3604	C	G	MT-ND1	100	L	V	rs28647976	mt335	-	-	N
3607	G	A	MT-ND1	101	G	S	rs28658110	mt336	-	-	N
3613	C	G	MT-ND1	103	L	V	rs28531858	mt337	-	-	N
3635	G	A	MT-ND1	110	S	N	-	mt115	Confirmed	LHON	P
3644	T	C	MT-ND1	113	V	A	-	mt116	Reported	BD-associated	P
3646	T	C	MT-ND1	114	Y	H	rs374227446	mt687	-	-	N
3665	G	A	MT-ND1	120	G	E	rs193303026	mt688	-	-	N
3670	G	A	MT-ND1	122	A	T	rs386828918	mt689	-	-	N
3688	G	A	MT-ND1	128	A	T	-	mt117	Reported	Leigh Syndrome	P
3692	T	C	MT-ND1	129	L	P	rs193303027	mt690	-	-	N
3697	G	A	MT-ND1	131	G	S	rs199476122	mt118	Confirmed	MELAS / LS / LDYT	P
3700	G	A	MT-ND1	132	A	T	-	mt119	Confirmed	LHON	P
3706	C	T	MT-ND1	134	R	W	rs386420007	mt691	-	-	N
3715	G	A	MT-ND1	137	A	T	rs386828920	mt692	-	-	N
3733	G	C	MT-ND1	143	E	Q	-	mt120	Reported	LHON	P
3733	G	A	MT-ND1	143	E	K	rs199476125	mt121	Confirmed	LHON	P
3736	G	A	MT-ND1	144	V	I	rs201513497	mt122	Reported	LHON	P
3745	G	A	MT-ND1	147	A	T	-	mt123	Reported; protective/adaptive	Possible adaptive high altitude variant	N
3746	C	T	MT-ND1	147	A	V	rs199684756	mt338	-	-	N
3754	C	G	MT-ND1	150	L	V	rs28615151	mt339	-	-	N
3778	G	A	MT-ND1	158	G	S	rs386828921	mt693	-	-	N
3781	T	C	MT-ND1	159	S	P	rs386828922	mt694	-	-	N
3796	A	G	MT-ND1	164	T	A	-	mt124	Reported	Adult-Onset Dystonia	P
3796	A	T	MT-ND1	164	T	S	rs28357970	mt340	-	-	N
3808	A	G	MT-ND1	168	T	A	rs2854135	mt341	-	-	N
3817	C	T	MT-ND1	171	H	Y	rs386828924	mt695	-	-	N
3820	C	T	MT-ND1	172	L	F	rs373466146	mt696	-	-	N
3827	T	C	MT-ND1	174	L	S	rs372058711	mt697	-	-	N
3833	T	A	MT-ND1	176	L	Q	-	mt125	Reported	PEG	P
3866	T	C	MT-ND1	187	I	T	rs200479541	mt126	Reported	LHON +limb claudication	P
3890	G	A	MT-ND1	195	R	Q	-	mt127	Confirmed	Progressive encephalomyopathy / LS / optic atrophy	P
3914	G	A	MT-ND1	203	G	E	rs193303030	mt698	-	-	N
3917	A	G	MT-ND1	204	E	G	rs193303031	mt699	-	-	N
3922	G	A	MT-ND1	206	E	K	rs386419989	mt700	-	-	N
3946	G	A	MT-ND1	214	E	K	-	mt128	Reported	MELAS	P
3949	T	C	MT-ND1	215	Y	H	-	mt129	Reported	MELAS	P
3952	G	A	MT-ND1	216	A	T	rs386828928	mt701	-	-	N
3955	G	A	MT-ND1	217	A	T	rs28552781	mt342	-	-	N
3959	G	A	MT-ND1	218	G	D	-	mt130	Reported	MELAS	P
3970	C	G	MT-ND1	222	L	V	-	mt343	-	-	N
3971	T	C	MT-ND1	222	L	P	rs9629042	mt702	-	-	N
3992	C	T	MT-ND1	229	T	M	rs41402945	mt344	-	-	N
3995	A	G	MT-ND1	230	N	S	-	mt131	Reported	MELAS	P
4012	A	G	MT-ND1	236	T	A	rs201610884	mt345	-	-	N
4018	A	G	MT-ND1	238	T	A	rs386828930	mt703	-	-	N
4021	A	G	MT-ND1	239	T	A	rs199771084	mt346	-	-	N
4024	A	G	MT-ND1	240	T	A	rs41504646	mt704	-	-	N
4048	G	A	MT-ND1	248	D	N	rs201629275	mt347	-	-	N
4066	C	T	MT-ND1	254	L	F	rs386828932	mt705	-	-	N
4072	A	G	MT-ND1	256	T	A	rs386828933	mt706	-	-	N
4087	A	G	MT-ND1	261	T	A	rs386828934	mt707	-	-	N
4093	A	G	MT-ND1	263	T	A	rs200180511	mt348	-	-	N
4103	T	C	MT-ND1	266	L	P	rs193303032	mt708	-	-	N
4118	T	C	MT-ND1	271	L	S	rs371291469	mt709	-	-	N
4123	A	G	MT-ND1	273	I	V	rs200764459	mt349	-	-	N
4129	A	G	MT-ND1	275	T	A	rs201832206	mt350	-	-	N
4132	G	A	MT-ND1	276	A	T	-	mt132	Reported	NAION-associated	P
4136	A	G	MT-ND1	277	Y	C	rs199476121	mt351	Reported; dbSNPv144	Lebers optic atrophy	P
4138	C	T	MT-ND1	278	P	S	rs368539747	mt710	-	-	N
4142	G	A	MT-ND1	279	R	Q	-	mt133	Reported	Developmental delay, seizure, hypotonia	P
4153	G	A	MT-ND1	283	D	N	rs28566134	mt711	-	-	N
4160	T	C	MT-ND1	285	L	P	rs199476119	mt134	Confirmed	LHON	P
4165	C	T	MT-ND1	287	H	Y	rs386420034	mt712	-	-	N
4171	C	A	MT-ND1	289	L	M	-	mt135	Reported	LHON	P
4219	G	A	MT-ND1	305	V	I	rs386419947	mt713	-	-	N
4222	T	C	MT-ND1	306	S	P	rs386828937	mt714	-	-	N
4223	C	T	MT-ND1	306	S	F	rs9629043	mt715	-	-	N
4477	C	G	MT-ND2	3	P	R	rs28430764	mt716	-	-	N
4491	G	A	MT-ND2	8	V	I	rs201172504	mt352	-	-	N
4497	T	C	MT-ND2	10	Y	H	rs386828944	mt717	-	-	N
4506	A	G	MT-ND2	13	I	V	rs11510099	mt718	-	-	N
4509	T	C	MT-ND2	14	F	L	rs373201208	mt719	-	-	N
4530	G	C	MT-ND2	21	A	P	rs28739288	mt720	-	-	N
4542	C	T	MT-ND2	25	H	Y	rs386828945	mt721	-	-	N
4561	T	C	MT-ND2	31	V	A	rs41376350	mt722	-	-	N
4579	T	C	MT-ND2	37	M	T	rs193303035	mt723	-	-	N
4582	T	A	MT-ND2	38	L	Q	rs28393930	mt724	-	-	N
4596	G	A	MT-ND2	43	V	I	rs1117207	mt725	-	-	N
4633	C	G	MT-ND2	55	A	G	-	mt136	Reported	LHON candidate	P
4639	T	C	MT-ND2	57	I	T	rs41510547	mt726	-	-	N
4640	C	A	MT-ND2	57	I	M	-	mt137	Reported	LHON	P
4647	T	C	MT-ND2	60	F	L	rs375312364	mt727	-	-	N
4648	T	C	MT-ND2	60	F	S	-	mt138	Reported	PEG	P
4659	G	A	MT-ND2	64	A	T	-	mt139	Reported	possible PD risk factor	P
4681	T	C	MT-ND2	71	L	P	-	mt140	Reported	Leigh Syndrome	P
4698	A	G	MT-ND2	77	N	D	rs386828948	mt728	-	-	N
4704	A	G	MT-ND2	79	M	V	rs386828949	mt729	-	-	N
4714	G	A	MT-ND2	82	G	E	rs193303036	mt730	-	-	N
4732	A	G	MT-ND2	88	N	S	rs201854167	mt353	-	-	N
4773	A	G	MT-ND2	102	M	V	rs386828951	mt731	-	-	N
4785	C	G	MT-ND2	106	L	V	rs28613328	mt354	-	-	N
4822	T	G	MT-ND2	118	V	G	rs28571027	mt355	-	-	N
4825	C	T	MT-ND2	119	T	I	rs386508203	mt732	-	-	N
4833	A	G	MT-ND2	122	T	A	-	mt141	Reported; haplogroup G marker	NIDDM helper mutation; AD, PD	P
4834	C	T	MT-ND2	122	T	I	rs386419995	mt733	-	-	N
4842	A	G	MT-ND2	125	T	A	rs386828953	mt734	-	-	N
4852	T	A	MT-ND2	128	L	Q	-	mt142	Reported	LHON	P
4857	C	T	MT-ND2	130	L	F	rs386828954	mt735	-	-	N
4884	A	G	MT-ND2	139	I	V	rs200763872	mt736	-	-	N
4917	A	G	MT-ND2	150	N	D	-	mt143	Reported; haplogroup T marker	LHON / Insulin Resistance / AMD / NRTI-PN	P
4926	C	T	MT-ND2	153	L	F	rs28429662	mt356	-	-	N
4927	T	C	MT-ND2	153	L	P	rs193303037	mt737	-	-	N
4932	C	T	MT-ND2	155	L	F	rs371851388	mt738	-	-	N
5004	T	A	MT-ND2	179	L	M	rs41419549	mt739	-	-	N
5049	C	G	MT-ND2	194	L	V	rs28494478	mt357	-	-	N
5077	T	C	MT-ND2	203	L	P	rs386828960	mt740	-	-	N
5083	T	C	MT-ND2	205	L	S	rs369465016	mt741	-	-	N
5109	A	G	MT-ND2	214	T	A	rs386419948	mt742	-	-	N
5178	C	A	MT-ND2	237	L	M	rs28357984	mt144	Reported; haplogroup D marker	Longevity; Extraversion MI / AMS protection; blood iron metabolism	P
5214	C	G	MT-ND2	249	L	V	rs373928025	mt743	-	-	N
5236	C	T	MT-ND2	256	P	L	rs28357985	mt744	-	-	N
5244	G	A	MT-ND2	259	G	S	-	mt145	Reported	LHON	P
5262	G	A	MT-ND2	265	A	T	rs370378529	mt745	-	-	N
5263	C	T	MT-ND2	265	A	V	rs41320049	mt358	-	-	N
5293	G	C	MT-ND2	275	S	T	rs28690990	mt359	-	-	N
5301	A	G	MT-ND2	278	I	V	rs199794187	mt360	-	-	N
5319	A	G	MT-ND2	284	T	A	rs28456039	mt361	-	-	N
5331	C	A	MT-ND2	288	L	I	rs200778062	mt362	-	-	N
5352	C	T	MT-ND2	295	R	C	rs386828967	mt746	-	-	N
5392	C	T	MT-ND2	308	S	F	rs193303040	mt747	-	-	N
5399	C	A	MT-ND2	310	N	K	rs28631235	mt363	-	-	N
5418	T	C	MT-ND2	317	F	L	rs386828968	mt748	-	-	N
5442	T	A	MT-ND2	325	F	I	rs386828969	mt749	-	-	N
5442	T	C	MT-ND2	325	F	L	rs3020601	mt364	-	-	N
5452	C	T	MT-ND2	328	T	M	-	mt146	Reported	Progressive Encephalomyopathy	P
5460	G	A	MT-ND2	331	A	T	rs3021088	mt365	-	-	N
5460	G	T	MT-ND2	331	A	S	-	mt147	Reported	AD	P
10084	T	C	MT-ND3	9	I	T	rs41487950	mt366	-	-	N
10086	A	G	MT-ND3	10	N	D	rs28358274	mt148	Reported	Hypertensive end-stage renal disease	P
10114	T	C	MT-ND3	19	I	T	rs193302925	mt750	-	-	N
10119	A	G	MT-ND3	21	T	A	rs386419954	mt751	-	-	N
10128	C	A	MT-ND3	24	L	M	rs377413998	mt752	-	-	N
10135	A	G	MT-ND3	26	Q	R	rs28754574	mt367	-	-	N
10143	G	A	MT-ND3	29	G	S	rs202131419	mt368	-	-	N
10158	T	C	MT-ND3	34	S	P	-	mt149	Confirmed	Leigh Disease	P
10191	T	C	MT-ND3	45	S	P	-	mt150	Confirmed	Leigh Disease / Leigh-like Disease / ESOC	P
10197	G	A	MT-ND3	47	A	T	-	mt151	Confirmed	Leigh Disease / Dystonia / Stroke / LDYT	P
10203	G	A	MT-ND3	49	V	I	rs386829092	mt753	-	-	N
10237	T	C	MT-ND3	60	I	T	rs193302927	mt152	Reported	LHON	P
10260	G	A	MT-ND3	68	E	K	rs28655588	mt369	-	-	N
10269	C	T	MT-ND3	71	L	F	rs376426900	mt754	-	-	N
10276	T	C	MT-ND3	73	L	S	rs373277477	mt755	-	-	N
10315	T	C	MT-ND3	86	L	P	rs386829095	mt756	-	-	N
10320	G	A	MT-ND3	88	V	I	rs193302928	mt757	-	-	N
10321	T	C	MT-ND3	88	V	A	rs28358276	mt370	-	-	N
10326	T	C	MT-ND3	90	S	P	rs386829097	mt758	-	-	N
10345	T	C	MT-ND3	96	I	T	rs201397417	mt371	-	-	N
10353	G	A	MT-ND3	99	A	T	rs28435660	mt372	-	-	N
10356	C	G	MT-ND3	100	L	V	rs28457866	mt373	-	-	N
10372	A	G	MT-ND3	105	E	G	rs193302929	mt759	-	-	N
10398	A	G	MT-ND3	114	T	A	-	mt153	Reported; haplogroup IJK marker	PD protective factor / longevity / altered cell pH / metabolic syndrome / breast cancer risk	P
10399	C	T	MT-ND3	114	T	I	rs193302930	mt760	-	-	N
10401	G	A	MT-ND3	115	E	K	rs28719882	mt374	-	-	N
10506	A	G	MT-ND4L	13	T	A	rs199688733	mt375	-	-	N
10515	C	T	MT-ND4L	16	L	F	rs386829102	mt761	-	-	N
10539	T	G	MT-ND4L	24	S	A	rs386829103	mt762	-	-	N
10543	A	G	MT-ND4L	25	H	R	-	mt154	Reported	LHON	P
10549	T	C	MT-ND4L	27	M	T	rs193302932	mt763	-	-	N
10584	T	C	MT-ND4L	39	S	P	rs386829104	mt764	-	-	N
10590	T	G	MT-ND4L	41	F	V	rs28532736	mt376	-	-	N
10591	T	G	MT-ND4L	41	F	C	-	mt155	Reported	LHON	P
10608	A	G	MT-ND4L	47	M	V	rs386419996	mt765	-	-	N
10609	T	C	MT-ND4L	47	M	T	rs200487531	mt377	-	-	N
10612	C	T	MT-ND4L	48	T	I	rs386829106	mt766	-	-	N
10641	A	G	MT-ND4L	58	I	V	rs386419955	mt767	-	-	N
10654	C	T	MT-ND4L	62	A	V	rs386829108	mt768	-	-	N
10656	A	G	MT-ND4L	63	M	V	rs28645634	mt378	-	-	N
10663	T	C	MT-ND4L	65	V	A	rs193302933	mt156	Confirmed	LHON	P
10680	G	A	MT-ND4L	71	A	T	rs386829109	mt769	-	-	N
10686	G	A	MT-ND4L	73	V	M	rs372025447	mt770	-	-	N
10695	G	A	MT-ND4L	76	A	T	rs386829110	mt771	-	-	N
10704	G	A	MT-ND4L	79	V	I	rs28437034	mt379	-	-	N
10712	C	A	MT-ND4L	81	I	M	rs3902408	mt772	-	-	N
10733	C	A	MT-ND4L	88	D	E	rs28709356	mt380	-	-	N
10750	A	G	MT-ND4L	94	N	S	rs372297272	mt773	-	-	N
10755	C	T	MT-ND4L	96	L	F	rs386419971	mt774	-	-	N
10763	C	A	MT-ND4L	98	C	W	rs28532881	mt381	-	-	N
10763	C	G	MT-ND4L	98	C	W	rs28532881	mt890	-	-	N
10763	C	G	MT-ND4	2	L	V	rs28532881	mt382	-	-	N
10763	C	A	MT-ND4	2	L	M	rs28532881	mt383	-	-	N
10835	A	G	MT-ND4	26	N	D	rs386829113	mt775	-	-	N
10914	G	A	MT-ND4	52	C	Y	rs193302935	mt776	-	-	N
11003	C	T	MT-ND4	82	R	C	rs386829114	mt777	-	-	N
11025	T	C	MT-ND4	89	L	P	rs201300253	mt384	-	-	N
11039	C	T	MT-ND4	94	L	F	rs386829117	mt778	-	-	N
11076	T	C	MT-ND4	106	L	S	rs370409545	mt779	-	-	N
11084	A	G	MT-ND4	109	T	A	rs199476113	mt385	Reported; dbSNPv144	Juvenile myopathy, encephalopathy, lactic acidosis AND stroke	P
11087	T	C	MT-ND4	110	F	L	rs28433448	mt386	-	-	N
11151	C	T	MT-ND4	131	A	V	rs386829118	mt780	-	-	N
11172	A	G	MT-ND4	138	N	S	rs2853489	mt387	-	-	N
11177	C	T	MT-ND4	140	P	S	rs28358284	mt388	-	-	N
11204	T	C	MT-ND4	149	F	L	rs201803443	mt389	-	-	N
11206	C	A	MT-ND4	149	F	L	rs28756874	mt390	-	-	N
11210	T	C	MT-ND4	151	F	L	rs386829121	mt781	-	-	N
11216	A	G	MT-ND4	153	T	A	rs386419997	mt782	-	-	N
11231	C	T	MT-ND4	158	L	F	rs28592011	mt391	-	-	N
11232	T	C	MT-ND4	158	L	P	-	mt157	Reported	CPEO	P
11237	C	A	MT-ND4	160	L	M	rs28546714	mt392	-	-	N
11253	T	C	MT-ND4	165	I	T	-	mt158	Reported	LHON; PD	P
11261	C	T	MT-ND4	168	H	Y	rs386829124	mt783	-	-	N
11289	T	C	MT-ND4	177	L	P	rs373605749	mt784	-	-	N
11294	C	T	MT-ND4	179	L	F	rs386829126	mt785	-	-	N
11298	C	T	MT-ND4	180	T	I	rs193302937	mt786	-	-	N
11378	A	G	MT-ND4	207	M	V	rs200836005	mt787	-	-	N
11441	T	C	MT-ND4	228	S	P	rs386829130	mt788	-	-	N
11447	G	C	MT-ND4	230	V	L	rs2853492	mt393	-	-	N
11447	G	A	MT-ND4	230	V	M	rs2853492	mt394	-	-	N
11466	T	C	MT-ND4	236	L	S	rs369606982	mt896	-	-	N
11474	G	A	MT-ND4	239	G	S	rs28371977	mt395	-	-	N
11477	G	A	MT-ND4	240	G	S	rs386829131	mt789	-	-	N
11483	G	A	MT-ND4	242	G	S	rs386829132	mt790	-	-	N
11484	G	A	MT-ND4	242	G	D	rs193302939	mt791	-	-	N
11537	C	T	MT-ND4	260	P	S	rs386419998	mt792	-	-	N
11547	T	G	MT-ND4	263	V	G	rs28588421	mt396	-	-	N
11561	G	A	MT-ND4	268	G	S	rs373206349	mt793	-	-	N
11570	A	G	MT-ND4	271	M	V	rs386829133	mt794	-	-	N
11603	C	A	MT-ND4	282	L	M	rs28669780	mt397	-	-	N
11612	C	T	MT-ND4	285	L	F	rs386829134	mt795	-	-	N
11618	G	A	MT-ND4	287	A	T	rs386829135	mt796	-	-	N
11640	T	C	MT-ND4	294	M	T	rs193302940	mt797	-	-	N
11660	A	G	MT-ND4	301	I	V	rs386829136	mt798	-	-	N
11663	C	T	MT-ND4	302	L	F	rs28588274	mt398	-	-	N
11663	C	A	MT-ND4	302	L	I	rs28588274	mt399	-	-	N
11673	C	T	MT-ND4	305	T	I	rs193302941	mt799	-	-	N
11696	G	A	MT-ND4	313	V	I	rs200873900	mt400	Reported; dbSNPv144	Lebers optic atrophy	P
11709	T	C	MT-ND4	317	I	T	rs386829138	mt800	-	-	N
11747	G	A	MT-ND4	330	A	T	rs386829140	mt801	-	-	N
11758	C	G	MT-ND4	333	N	K	rs28735834	mt401	-	-	N
11777	C	G	MT-ND4	340	R	G	rs28384199	mt402	Reported	Leigh Disease	P
11777	C	A	MT-ND4	340	R	S	rs28384199	mt159	Confirmed	Leigh Disease	P
11778	G	A	MT-ND4	340	R	H	-	mt160	Confirmed	LHON / Progressive Dystonia	P
11811	T	C	MT-ND4	351	L	P	rs193302942	mt802	-	-	N
11819	C	G	MT-ND4	354	L	V	rs28439211	mt403	-	-	N
11828	T	C	MT-ND4	357	F	L	rs368026942	mt803	-	-	N
11843	G	A	MT-ND4	362	A	T	rs28713729	mt404	-	-	N
11852	G	A	MT-ND4	365	A	T	rs373915038	mt804	-	-	N
11874	C	A	MT-ND4	372	T	N	-	mt161	Reported	LHON	P
11898	C	T	MT-ND4	380	S	F	rs193302943	mt805	-	-	N
11913	C	T	MT-ND4	385	T	M	rs193302944	mt806	-	-	N
11919	C	T	MT-ND4	387	S	F	-	mt162	Reported	Thyroid Cancer Cell Line	P
11924	T	C	MT-ND4	389	S	P	rs386829142	mt807	-	-	N
11929	T	G	MT-ND4	390	N	K	rs28722520	mt405	-	-	N
11963	G	A	MT-ND4	402	V	I	rs201803948	mt406	-	-	N
11969	G	A	MT-ND4	404	A	T	rs28359169	mt407	-	-	N
11982	T	C	MT-ND4	408	L	P	rs386829143	mt808	-	-	N
11984	T	C	MT-ND4	409	Y	H	rs200911567	mt408	Reported; dbSNPv144	Leigh Disease	P
12012	C	T	MT-ND4	418	S	L	rs386829144	mt809	-	-	N
12026	A	G	MT-ND4	423	I	V	rs202136725	mt163	Reported	DM	P
12027	T	C	MT-ND4	423	I	T	-	mt164	Reported	SZ-associated	P
12053	C	T	MT-ND4	432	R	W	rs28639786	mt409	-	-	N
12122	A	G	MT-ND4	455	T	A	rs386419956	mt810	-	-	N
12134	T	C	MT-ND4	459	S	P	rs386829146	mt811	-	-	N
12338	T	C	MT-ND5	1	M	T	rs201863060	mt410	Reported; dbSNPv144	Lebers optic atrophy	P
12340	A	G	MT-ND5	2	T	A	rs28490236	mt412	-	-	N
12346	C	T	MT-ND5	4	H	Y	rs200279497	mt413	-	-	N
12355	A	G	MT-ND5	7	M	V	rs386829150	mt812	-	-	N
12358	A	G	MT-ND5	8	T	A	rs201027657	mt414	-	-	N
12361	A	G	MT-ND5	9	T	A	rs3134561	mt165	Reported	Nonalcoholic fatty liver disease	P
12371	T	C	MT-ND5	12	L	P	rs193302949	mt813	-	-	N
12371	T	G	MT-ND5	12	L	R	rs28452651	mt415	-	-	N
12394	C	T	MT-ND5	20	L	F	rs28709525	mt416	-	-	N
12397	A	G	MT-ND5	21	T	A	rs386829154	mt166	Reported	PD, early onset	P
12400	A	G	MT-ND5	22	T	A	rs201405598	mt417	-	-	N
12404	T	C	MT-ND5	23	L	P	rs386419999	mt814	-	-	N
12406	G	A	MT-ND5	24	V	I	rs28617389	mt418	-	-	N
12409	A	G	MT-ND5	25	N	D	rs386829157	mt815	-	-	N
12413	C	T	MT-ND5	26	P	L	rs193302950	mt816	-	-	N
12427	T	G	MT-ND5	31	S	A	rs386829158	mt817	-	-	N
12454	G	A	MT-ND5	40	V	I	rs200656196	mt419	-	-	N
12499	A	G	MT-ND5	55	M	V	rs386420000	mt818	-	-	N
12518	T	C	MT-ND5	61	V	A	rs193302952	mt819	-	-	N
12542	C	T	MT-ND5	69	A	V	rs201922401	mt420	-	-	N
12568	C	A	MT-ND5	78	L	M	rs28411793	mt421	-	-	N
12611	T	C	MT-ND5	92	V	A	rs193302953	mt820	-	-	N
12632	C	A	MT-ND5	99	S	Y	rs193302954	mt821	-	-	N
12634	A	G	MT-ND5	100	I	V	-	mt167	Reported	Thyroid Cancer Cell Line	P
12643	T	C	MT-ND5	103	F	L	rs386420022	mt822	-	-	N
12652	T	C	MT-ND5	106	W	R	rs386829161	mt823	-	-	N
12655	T	C	MT-ND5	107	Y	H	rs386829162	mt824	-	-	N
12704	T	C	MT-ND5	123	I	T	rs193302956	mt825	-	-	N
12706	T	C	MT-ND5	124	F	L	-	mt168	Confirmed	Leigh Disease	P
12715	A	G	MT-ND5	127	T	A	rs386829163	mt826	-	-	N
12719	T	C	MT-ND5	128	M	T	rs193302957	mt827	-	-	N
12762	C	A	MT-ND5	142	I	M	rs28379632	mt422	-	-	N
12770	A	G	MT-ND5	145	E	G	-	mt169	Reported	MELAS	P
12772	G	A	MT-ND5	146	G	S	rs374544185	mt828	-	-	N
12782	T	G	MT-ND5	149	I	S	-	mt170	Reported	LHON	P
12811	T	C	MT-ND5	159	Y	H	-	mt171	Reported	Possible LHON factor	P
12820	G	A	MT-ND5	162	A	T	rs200567053	mt423	-	-	N
12823	G	A	MT-ND5	163	D	N	rs368688251	mt829	-	-	N
12844	C	G	MT-ND5	170	Q	E	rs28668242	mt424	-	-	N
12848	C	T	MT-ND5	171	A	V	-	mt172	Reported	LHON	P
12850	A	G	MT-ND5	172	I	V	rs28705385	mt425	-	-	N
12880	T	G	MT-ND5	182	F	V	rs28719001	mt426	-	-	N
12883	A	G	MT-ND5	183	I	V	rs386420001	mt830	-	-	N
12905	T	C	MT-ND5	190	I	T	rs386829168	mt831	-	-	N
12937	A	G	MT-ND5	201	M	V	rs201612920	mt427	-	-	N
12940	G	A	MT-ND5	202	A	T	rs200106331	mt428	-	-	N
12950	A	G	MT-ND5	205	N	S	rs201361958	mt429	-	-	N
12962	G	A	MT-ND5	209	S	N	rs386829171	mt832	-	-	N
13019	G	A	MT-ND5	228	G	D	rs193302959	mt833	-	-	N
13033	C	T	MT-ND5	233	L	F	rs386829172	mt834	-	-	N
13042	G	A	MT-ND5	236	A	T	-	mt173	Reported	Optic neuropathy / retinopathy / LD	P
13045	A	C	MT-ND5	237	M	L	-	mt174	Reported	MELAS / LHON / Leigh overlap syndrome	P
13051	G	A	MT-ND5	239	G	S	-	mt175	Reported	LHON	P
13063	G	A	MT-ND5	243	V	I	-	mt176	Reported	Adult-onset Encephalopathy / Ataxia	P
13072	C	A	MT-ND5	246	L	M	rs28703131	mt835	-	-	N
13084	A	T	MT-ND5	250	S	C	-	mt177	Reported	MELAS / Leigh Disease	P
13094	T	C	MT-ND5	253	V	A	-	mt178	Reported	Ataxia+PEO / MELAS, LD, myoclonus, fatigue	P
13105	A	G	MT-ND5	257	I	V	rs2853501	mt431	-	-	N
13135	G	A	MT-ND5	267	A	T	rs200044200	mt179	Reported	possible HCM susceptibility	P
13144	A	G	MT-ND5	270	S	G	rs386829174	mt836	-	-	N
13184	T	C	MT-ND5	283	I	T	rs386419976	mt837	-	-	N
13193	T	C	MT-ND5	286	L	P	rs386829176	mt838	-	-	N
13216	A	G	MT-ND5	294	T	A	rs386419958	mt839	-	-	N
13255	T	C	MT-ND5	307	S	P	rs372462497	mt840	-	-	N
13262	A	G	MT-ND5	309	Q	R	rs193302961	mt841	-	-	N
13271	T	C	MT-ND5	312	L	P	-	mt180	Reported	Exercise intolerance EXIT	P
13276	A	G	MT-ND5	314	M	V	rs2853502	mt433	-	-	N
13289	G	A	MT-ND5	318	G	D	rs28683136	mt434	-	-	N
13289	G	T	MT-ND5	318	G	V	rs28683136	mt435	-	-	N
13309	G	A	MT-ND5	325	A	T	rs386829178	mt842	-	-	N
13379	A	C	MT-ND5	348	H	P	-	mt181	Reported	LHON	P
13384	C	T	MT-ND5	350	L	F	rs28371809	mt436	-	-	N
13408	A	G	MT-ND5	358	K	E	rs372140505	mt843	-	-	N
13423	C	T	MT-ND5	363	L	F	rs386829180	mt844	-	-	N
13438	C	T	MT-ND5	368	L	F	rs386829181	mt845	-	-	N
13466	G	A	MT-ND5	377	S	N	rs3902404	mt437	-	-	N
13468	C	G	MT-ND5	378	L	V	rs28654395	mt438	-	-	N
13475	T	C	MT-ND5	380	L	S	rs373303503	mt846	-	-	N
13477	G	A	MT-ND5	381	A	T	rs200283691	mt439	-	-	N
13484	T	C	MT-ND5	383	M	T	rs193302962	mt847	-	-	N
13492	C	G	MT-ND5	386	L	V	rs28376363	mt440	-	-	N
13511	A	T	MT-ND5	392	K	M	-	mt182	Reported	Leigh-like syndrome	P
13513	G	A	MT-ND5	393	D	N	-	mt183	Confirmed	Leigh Disease / MELAS / LHON-MELAS Overlap Syndrome	P
13514	A	G	MT-ND5	393	D	G	-	mt184	Confirmed	Leigh Disease / MELAS	P
13528	A	G	MT-ND5	398	T	A	rs55882959	mt185	Reported	LHON-like, LHON, MELAS	P
13543	T	C	MT-ND5	403	Y	H	rs386829182	mt848	-	-	N
13564	T	C	MT-ND5	410	S	P	rs386829183	mt849	-	-	N
13565	C	T	MT-ND5	410	S	F	rs56039545	mt441	-	-	N
13573	C	A	MT-ND5	413	L	I	rs28462226	mt442	-	-	N
13573	C	T	MT-ND5	413	L	F	rs28462226	mt443	-	-	N
13580	C	G	MT-ND5	415	A	G	-	mt186	Reported	Thyroid Cancer	P
13589	T	C	MT-ND5	418	L	P	rs193302963	mt850	-	-	N
13603	A	G	MT-ND5	423	S	G	rs386829185	mt897	-	-	N
13609	C	G	MT-ND5	425	R	G	rs28439808	mt444	-	-	N
13637	A	G	MT-ND5	434	Q	R	-	mt187	Reported	Possible LHON factor	P
13649	C	T	MT-ND5	438	P	L	rs193302964	mt851	-	-	N
13682	C	T	MT-ND5	449	T	I	rs386829187	mt852	-	-	N
13702	C	G	MT-ND5	456	R	G	rs2853813	mt445	-	-	N
13708	G	A	MT-ND5	458	A	T	rs28359178	mt446	-	-	N
13711	G	A	MT-ND5	459	A	T	rs200295632	mt447	-	-	N
13723	T	C	MT-ND5	463	F	L	rs386829190	mt853	-	-	N
13730	G	A	MT-ND5	465	G	E	-	mt188	Reported	LHON	P
13753	T	C	MT-ND5	473	S	P	rs375571402	mt854	-	-	N
13756	C	T	MT-ND5	474	P	S	rs368357802	mt855	-	-	N
13760	C	T	MT-ND5	475	A	V	rs386420024	mt856	-	-	N
13780	A	G	MT-ND5	482	I	V	rs41358152	mt448	-	-	N
13783	C	T	MT-ND5	483	P	S	rs368889908	mt857	-	-	N
13789	T	C	MT-ND5	485	Y	H	rs28359179	mt449	-	-	N
13802	C	T	MT-ND5	489	T	M	rs193302967	mt858	-	-	N
13820	T	C	MT-ND5	495	F	S	rs371771942	mt859	-	-	N
13831	C	A	MT-ND5	499	L	M	-	mt189	Reported	Thyroid Cancer Cell Line	P
13843	G	T	MT-ND5	503	D	Y	rs28562381	mt450	-	-	N
13879	T	G	MT-ND5	515	S	A	rs193302968	mt860	-	-	N
13879	T	C	MT-ND5	515	S	P	rs200380057	mt451	-	-	N
13880	C	A	MT-ND5	515	S	Y	rs28359181	mt452	-	-	N
13886	T	C	MT-ND5	517	L	P	rs28359182	mt453	-	-	N
13900	T	C	MT-ND5	522	F	L	rs370031192	mt861	-	-	N
13924	C	T	MT-ND5	530	P	S	rs200713907	mt454	-	-	N
13927	A	C	MT-ND5	531	S	R	rs193302970	mt862	-	-	N
13928	G	C	MT-ND5	531	S	T	rs28359184	mt455	-	-	N
13933	A	G	MT-ND5	533	T	A	rs193302971	mt456	-	-	N
13934	C	T	MT-ND5	533	T	M	rs199620723	mt457	-	-	N
13942	A	G	MT-ND5	536	T	A	rs200657506	mt458	-	-	N
13958	G	C	MT-ND5	541	G	A	rs202081448	mt459	-	-	N
13966	A	G	MT-ND5	544	T	A	rs41535848	mt460	-	-	N
13967	C	T	MT-ND5	544	T	M	-	mt190	Reported	Possible LHON factor	P
13981	C	T	MT-ND5	549	P	S	rs201144988	mt461	-	-	N
13999	C	A	MT-ND5	555	L	M	rs193302973	mt863	-	-	N
14000	T	A	MT-ND5	555	L	Q	rs28359185	mt462	-	-	N
14003	C	T	MT-ND5	556	T	I	rs386829198	mt864	-	-	N
14026	A	G	MT-ND5	564	K	E	rs386419959	mt865	-	-	N
14035	T	A	MT-ND5	567	S	T	rs60673542	mt463	-	-	N
14053	A	G	MT-ND5	573	T	A	rs200134839	mt464	-	-	N
14059	A	G	MT-ND5	575	I	V	rs201017328	mt465	-	-	N
14087	T	C	MT-ND5	584	I	T	rs193302974	mt866	-	-	N
14091	A	T	MT-ND5	585	K	N	-	mt191	Reported	Developmental delay, seizure, hearing loss, diabetes	P
14095	T	C	MT-ND5	587	Y	H	rs376259144	mt867	-	-	N
14111	T	C	MT-ND5	592	F	S	rs371451099	mt868	-	-	N
14129	C	T	MT-ND5	598	T	I	rs386829201	mt869	-	-	N
14134	C	T	MT-ND5	600	L	F	rs386420025	mt870	-	-	N
14152	A	T	MT-ND6	174	N	K	rs28357669	mt466	-	-	N
14166	T	C	MT-ND6	170	I	V	rs193302977	mt871	-	-	N
14167	C	A	MT-ND6	169	E	D	rs28357670	mt467	-	-	N
14178	T	C	MT-ND6	166	I	V	rs28357671	mt470	-	-	N
14180	T	C	MT-ND6	165	Y	C	rs200933339	mt471	-	-	N
14199	T	G	MT-ND6	159	T	P	rs2857288	mt474	-	-	N
14210	A	G	MT-ND6	155	V	A	rs375812335	mt872	-	-	N
14228	C	T	MT-ND6	149	G	E	rs372138080	mt873	-	-	N
14258	G	A	MT-ND6	139	P	L	rs202227543	mt479	-	-	N
14261	T	C	MT-ND6	138	D	G	rs386829207	mt874	-	-	N
14272	C	G	MT-ND6	134	L	F	rs2853814	mt482	-	-	N
14272	C	A	MT-ND6	134	L	F	rs2853814	mt891	-	-	N
14279	G	A	MT-ND6	132	S	L	-	mt192	Reported	LHON	P
14306	C	T	MT-ND6	123	S	N	rs386829208	mt875	-	-	N
14318	T	C	MT-ND6	119	N	S	rs28357675	mt484	-	-	N
14319	T	C	MT-ND6	119	N	D	-	mt193	Reported	PD, early onset	P
14319	T	G	MT-ND6	119	N	H	-	mt488	-	-	N
14324	T	C	MT-ND6	117	N	S	rs386420018	mt876	-	-	N
14325	T	C	MT-ND6	117	N	D	-	mt194	Reported	LHON	P
14339	A	G	MT-ND6	112	V	A	rs386420004	mt877	-	-	N
14340	C	T	MT-ND6	112	V	M	-	mt195	Reported	SNHL	P
14357	A	G	MT-ND6	106	V	A	rs386829209	mt878	-	-	N
14368	C	A	MT-ND6	102	L	F	rs2853816	mt489	-	-	N
14368	C	G	MT-ND6	102	L	F	rs2853816	mt879	-	-	N
14372	C	T	MT-ND6	101	G	E	rs386829210	mt880	-	-	N
14377	C	A	MT-ND6	99	E	D	rs56407536	mt490	-	-	N
14405	A	G	MT-ND6	90	V	A	rs386829211	mt881	-	-	N
14418	C	T	MT-ND6	86	V	I	rs386420027	mt882	-	-	N
14430	A	G	MT-ND6	82	W	R	-	mt196	Reported	Thyroid Cancer	P
14453	G	A	MT-ND6	74	A	V	rs199476107	mt197	Reported	MELAS	P
14459	G	A	MT-ND6	72	A	V	rs199476105	mt198	Confirmed	LDYT / Leigh Disease	P
14482	C	A	MT-ND6	64	M	I	rs199476108	mt199	Confirmed	LHON	P
14482	C	G	MT-ND6	64	M	I	rs199476108	mt200	Confirmed	LHON	P
14484	T	C	MT-ND6	64	M	V	rs199476104	mt201	Confirmed	LHON	P
14484	T	G	MT-ND6	64	M	L	rs199476104	mt892	Reported; dbSNPv144	Leighs disease	P
14486	A	G	MT-ND6	63	M	T	rs386829213	mt883	-	-	N
14487	T	C	MT-ND6	63	M	V	rs199476109	mt202	Confirmed	Dystonia / Leigh Disease / Ataxia / Ptosis / Epilepsy	P
14495	A	G	MT-ND6	60	L	S	rs199476106	mt203	Confirmed	LHON	P
14498	T	C	MT-ND6	59	Y	C	-	mt204	Reported	LHON	P
14502	T	C	MT-ND6	58	I	V	rs201327354	mt498	-	-	N
14513	A	G	MT-ND6	54	M	T	rs386419961	mt884	-	-	N
14528	C	T	MT-ND6	49	G	D	rs386829214	mt885	-	-	N
14552	A	G	MT-ND6	41	V	A	rs377722239	mt886	-	-	N
14568	C	T	MT-ND6	36	G	S	-	mt205	Confirmed	LHON	P
14570	C	T	MT-ND6	35	S	N	rs386420019	mt887	-	-	N
14575	A	C	MT-ND6	33	I	M	rs386829218	mt888	-	-	N
14577	T	C	MT-ND6	33	I	V	-	mt206	Reported	MIDM	P
14582	A	G	MT-ND6	31	V	A	rs41354845	mt503	-	-	N
14596	A	T	MT-ND6	26	I	M	-	mt207	Reported	LHON	P
14600	G	A	MT-ND6	25	P	L	-	mt208	Reported	Leigh Disease	P
14606	G	A	MT-ND6	23	P	L	rs386829222	mt889	-	-	N
14668	C	A	MT-ND6	2	M	I	rs28357678	mt506	-	-	N
